# Supplementary material for: Genome analysis of Paenibacillus polymyxa A18 gives insights into the features associated with its adaptation to the termite gut environment
Source: Sci Rep. 2019 Apr 15;9:6091. doi: 10.1038/s41598-019-42572-5 (PMC6465253; doi:10.1038/s41598-019-42572-5)
Supplement: Supplementary file 2 — Additional file 1 [file 41598_2019_42572_MOESM2_ESM.xlsx]

## Sheet: Sheet1
Table S1. Annotation of P. polymyxa A18 ORFs
RAST ID	Function predicted by RAST	NCBI ID	Function predicted by NCBI	type	start	stop	strand	Transmembrane	Signal Peptide
fig|6666666.120009.RNA.1	5S RNA	NA	NA	RNA	101	217	+
fig|6666666.120009.CDS.1	hypothetical protein	WP_013368653.1	hypothetical protein	CDS	453	872	+		YES
fig|6666666.120009.CDS.2	hypothetical protein	WP_016818933.1	Sigma-G inhibitor, Gin	CDS	2173	2358	+
fig|6666666.120009.CDS.3	Arginine decarboxylase (EC 4.1.1.19) / Lysine decarboxylase (EC 4.1.1.18)	WP_017427071.1	Orn or Lys or Arg decarboxylase major region	CDS	2502	4085	+
fig|6666666.120009.CDS.4	Thymidylate kinase (EC 2.7.4.9)	WP_017427070.1	dTMP kinase	CDS	4189	4836	+
fig|6666666.120009.CDS.5	protein from nitrogen regulatory protein P-II (GLNB) family, ortholog YAAQ B. subtilis	WP_007427998.1	hypothetical protein	CDS	4911	5240	+
fig|6666666.120009.CDS.6	hypothetical protein	NA	NA	CDS	5310	5441	+
fig|6666666.120009.CDS.7	DUF327 domain-containing protein	WP_013368659.1	hypothetical protein	CDS	5438	5881	+
fig|6666666.120009.CDS.9	DNA polymerase III delta prime subunit (EC 2.7.7.7)	WP_016818930.1	DNA polymerase III subunit delta' [Paenibacillus polymyxa]	CDS	6130	7125	+
fig|6666666.120009.CDS.8	hypothetical protein	NA	NA	CDS	6144	6013	-
fig|6666666.120009.CDS.10	Signal peptidase-like protein	WP_013368662.1	stage 0 sporulation protein	CDS	7264	8064	+
fig|6666666.120009.CDS.11	DNA replication intiation control protein YabA	WP_016818929.1	DNA replication initiation control protein YabA	CDS	8092	8466	+
fig|6666666.120009.CDS.12	tRNA (adenine37-N(6))-methyltransferase TrmN6 (EC 2.1.1.223)	WP_016818928.1	O-methyltransferase	CDS	8555	9313	+
fig|6666666.120009.CDS.13	rRNA small subunit methyltransferase I	WP_016818927.1	rRNA (cytidine-2'-O-)-methyltransferase	CDS	9310	10191	+
fig|6666666.120009.CDS.14	Transition state regulatory protein AbrB	WP_007428005.1	AbrB family transcriptional regulator	CDS	10570	10316	-
fig|6666666.120009.CDS.15	Deoxyguanosinetriphosphate triphosphohydrolase (EC 3.1.5.1)	WP_017427068.1	HD domain-containing protein	CDS	10902	12185	+
fig|6666666.120009.CDS.16	Putative deoxyribonuclease YcfH	WP_038978273.1	hydrolase TatD	CDS	12228	12998	+
fig|6666666.120009.CDS.17	Cell wall-binding protein	WP_017427067.1	hypothetical protein	CDS	13750	14898	+	Yes
fig|6666666.120009.CDS.18	Ribonuclease M5 (EC 3.1.26.8)	WP_016818923.1	ribonuclease M5	CDS	15045	15590	+
fig|6666666.120009.CDS.19	SSU rRNA (adenine(1518)-N(6)/adenine(1519)-N(6))-dimethyltransferase (EC 2.1.1.182)	WP_017427066.1	16S rRNA (adenine(1518)-N(6) or adenine(1519)-N(6))-dimethyltransferase	CDS	15598	16482	+
fig|6666666.120009.CDS.20	Sporulation-specific protease YabG	WP_014599339.1	sporulation-specific protease yabG	CDS	16535	17434	+
fig|6666666.120009.CDS.21	Veg protein	WP_013308120.1	Veg protein	CDS	17634	17915	+
fig|6666666.120009.CDS.22	small, acid-soluble spore protein	WP_007428013.1	protein sspF	CDS	18081	18260	+
fig|6666666.120009.CDS.23	4-diphosphocytidyl-2-C-methyl-D-erythritol kinase (EC 2.7.1.148)	WP_017427065.1	4-(cytidine 5'-diphospho)-2-C-methyl-D-erythritol kinase	CDS	18405	19259	+
fig|6666666.120009.CDS.24	PurR: transcription regulator associated with purine metabolism	WP_013368673.1	pur operon repressor	CDS	19441	20280	+
fig|6666666.120009.CDS.25	Protein of unknown function identified by role in sporulation (SpoVG)	WP_007428016.1	septation protein SpoVG	CDS	20444	20731	+
fig|6666666.120009.CDS.26	N-acetylglucosamine-1-phosphate uridyltransferase (EC 2.7.7.23) / Glucosamine-1-phosphate N-acetyltransferase (EC 2.3.1.157)	WP_026065429.1	bifunctional N-acetylglucosamine-1-phosphate uridyltransferase or glucosamine-1-phosphate acetyltransferase	CDS	21077	22474	+
fig|6666666.120009.CDS.27	Ribose-phosphate pyrophosphokinase (EC 2.7.6.1)	WP_013308125.1	ribose-phosphate pyrophosphokinase	CDS	22534	23487	+
fig|6666666.120009.CDS.28	hypothetical protein	WP_013368676.1	hypothetical protein	CDS	23756	23556	-
fig|6666666.120009.CDS.29	Peptidyl-tRNA hydrolase (EC 3.1.1.29)	WP_016818918.1	aminoacyl-tRNA hydrolase	CDS	23831	24391	+
fig|6666666.120009.CDS.30	Hypothetical protein, FIG12300 and FIG043029 fams	WP_007428020.1	hypothetical protein	CDS	24571	24708	+
fig|6666666.120009.CDS.31	Transcription-repair coupling factor	WP_017427062.1	transcription-repair coupling factor	CDS	24843	28370	+
fig|6666666.120009.CDS.32	Foldase protein PrsA precursor (EC 5.2.1.8)	WP_017427061.1	peptidylprolyl isomerase	CDS	28354	29472	+		YES
fig|6666666.120009.CDS.33	Stage V sporulation protein T, AbrB family transcriptional regulator (SpoVT)	WP_017427060.1	stage V sporulation protein T	CDS	29715	30182	+
fig|6666666.120009.CDS.34	FIG01280790: hypothetical protein	WP_017427059.1	membrane protein	CDS	30323	31981	+	Yes
fig|6666666.120009.CDS.35	Nucleoside triphosphate pyrophosphohydrolase MazG (EC 3.6.1.8)	WP_017427058.1	MazG family protein	CDS	32149	33648	+
fig|6666666.120009.CDS.36	DNA-binding protein HBsu	WP_007428028.1	transcriptional regulator	CDS	33982	34254	+
fig|6666666.120009.CDS.37	S4-domain-containing heat shock protein	WP_017427057.1	hypothetical protein	CDS	34254	34532	+
fig|6666666.120009.CDS.38	FIG007421: forespore shell protein	WP_013368685.1	sporulation protein YabP	CDS	34712	34996	+
fig|6666666.120009.CDS.39	Spore cortex biosynthesis protein	WP_017427056.1	spore cortex biosynthesis protein YabQ	CDS	34993	35571	+	Yes
fig|6666666.120009.CDS.40	hypothetical protein	WP_013368687.1	septation ring formation regulator EzrA	CDS	35576	35905	+	Yes
fig|6666666.120009.CDS.41	RNA binding protein, contains ribosomal protein S1 domain	WP_013368688.1	RNA-binding protein S1	CDS	36029	36544	+
fig|6666666.120009.CDS.42	Stage II sporulation serine phosphatase for sigma-F activation (SpoIIE)	WP_038978274.1	stage II sporulation protein E	CDS	37051	39558	+	Yes
fig|6666666.120009.CDS.43	FIG124152: hypothetical protein	WP_017427054.1	hypothetical protein	CDS	39685	40434	+
fig|6666666.120009.CDS.44	Probable serine/threonine-protein kinase yabT (EC 2.7.11.1)	WP_016818909.1	serine or threonine protein kinase	CDS	40418	41356	+	Yes
fig|6666666.120009.CDS.45	tRNA(Ile)-lysidine synthetase (EC 6.3.4.19)	WP_017427053.1	tRNA(Ile)-lysidine synthetase	CDS	41423	42871	+
fig|6666666.120009.CDS.46	Hypoxanthine-guanine phosphoribosyltransferase (EC 2.4.2.8)	WP_013368693.1	hypoxanthine phosphoribosyltransferase	CDS	42919	43458	+
fig|6666666.120009.CDS.47	Cell division protein FtsH (EC 3.4.24.-)	WP_017427052.1	cell division protein FtsH	CDS	43556	45595	+	Yes
fig|6666666.120009.CDS.48	L-aspartate oxidase (EC 1.4.3.16)	WP_017427051.1	L-aspartate oxidase	CDS	45876	47489	+
fig|6666666.120009.CDS.49	Quinolinate phosphoribosyltransferase [decarboxylating] (EC 2.4.2.19)	WP_016818905.1	nicotinate-nucleotide diphosphorylase (carboxylating)	CDS	47479	48369	+
fig|6666666.120009.CDS.50	Pantothenate kinase type III, CoaX-like (EC 2.7.1.33)	WP_013308148.1	type III pantothenate kinase	CDS	48376	49143	+
fig|6666666.120009.CDS.51	Chaperonin (heat shock protein 33)	WP_016818903.1	molecular chaperone Hsp33	CDS	49361	50245	+
fig|6666666.120009.CDS.52	Foldase protein PrsA precursor (EC 5.2.1.8)	WP_017427050.1	peptidylprolyl isomerase	CDS	50266	51216	+	Yes
fig|6666666.120009.CDS.53	Cysteine synthase (EC 2.5.1.47)	WP_016818901.1	cysteine synthase A	CDS	51457	52395	+
fig|6666666.120009.CDS.54	Para-aminobenzoate synthase, aminase component (EC 2.6.1.85)	WP_038978272.1	anthranilate synthase [Paenibacillus polymyxa]	CDS	52524	54146	+
fig|6666666.120009.CDS.55	Anthranilate synthase, amidotransferase component (EC 4.1.3.27) @ Para-aminobenzoate synthase, amidotransferase component (EC 2.6.1.85)	WP_016818899.1	glutamine amidotransferase [Paenibacillus polymyxa]	CDS	54152	54727	+
fig|6666666.120009.CDS.56	Aminodeoxychorismate lyase (EC 4.1.3.38)	WP_017427048.1	4-amino-4-deoxychorismate lyase	CDS	54731	55618	+
fig|6666666.120009.CDS.57	Dihydropteroate synthase (EC 2.5.1.15)	WP_017427047.1	dihydropteroate synthase	CDS	55615	56481	+
fig|6666666.120009.CDS.58	Dihydroneopterin aldolase (EC 4.1.2.25)	WP_013368705.1	dihydroneopterin aldolase	CDS	56553	56915	+
fig|6666666.120009.CDS.59	2-amino-4-hydroxy-6-hydroxymethyldihydropteridine pyrophosphokinase (EC 2.7.6.3)	WP_017427046.1	2-amino-4-hydroxy-6-hydroxymethyldihydropteridine diphosphokinase	CDS	56925	57473	+
fig|6666666.120009.CDS.60	hypothetical protein	NA	NA	CDS	57425	57625	+
fig|6666666.120009.CDS.61	tRNA dihydrouridine synthase B (EC 1.-.-.-)	WP_017427045.1	tRNA dihydrouridine synthase DusB	CDS	57672	58700	+
fig|6666666.120009.CDS.62	Transcription elongation factor GreA	WP_013308160.1	transcription elongation factor GreA	CDS	58915	59391	+
fig|6666666.120009.CDS.63	Lysyl-tRNA synthetase (class II) (EC 6.1.1.6)	WP_016818894.1	lysine--tRNA ligase	CDS	59504	61030	+
fig|6666666.120009.CDS.64	Potassium uptake protein, integral membrane component, KtrB	WP_017427044.1	Trk family potassium uptake protein	CDS	61118	62455	+	Yes
fig|6666666.120009.CDS.65	YmcC	WP_016818892.1	hypothetical protein	CDS	62744	63277	+	Yes
fig|6666666.120009.CDS.66	Enoyl-[acyl-carrier-protein] reductase [NADH] (EC 1.3.1.9)	WP_017427043.1	enoyl-ACP reductase	CDS	63700	64470	+
fig|6666666.120009.CDS.67	Long-chain-fatty-acid--CoA ligase (EC 6.2.1.3)	WP_017427042.1	peptide synthetase	CDS	64483	65943	+
fig|6666666.120009.CDS.68	Aldehyde dehydrogenase (EC 1.2.1.3)	WP_016818889.1	aldehyde dehydrogenase	CDS	65988	67211	+
fig|6666666.120009.CDS.69	Acetolactate synthase large subunit (EC 2.2.1.6)	WP_017427041.1	thiamine pyrophosphate-requiring enzyme	CDS	67208	68908	+
fig|6666666.120009.CDS.70	3-oxoacyl-[acyl-carrier-protein] synthase, KASII (EC 2.3.1.179)	WP_016818887.1	beta-ketoacyl-[acyl-carrier-protein] synthase II	CDS	68929	70173	+
fig|6666666.120009.CDS.71	3-hydroxyacyl-[acyl-carrier-protein] dehydratase, FabZ form (EC 4.2.1.59)	WP_017427040.1	beta-hydroxyacyl-ACP dehydratase	CDS	70178	70585	+
fig|6666666.120009.CDS.72	hypothetical protein	NA	NA	CDS	70566	70679	+
fig|6666666.120009.CDS.73	Bacitracin synthetase 3 (BA3) [Includes: ATP-dependent isoleucine adenylase (IleA) (Isoleucine activase); ATP-dependent D-phenylalanine adenylase (D-PheA) (D-phenylalanine activase); ATP-dependent histidine adenylase (HisA) (Histidine activase); ATP-dependent D-aspartate adenylase (D-AspA) (D-aspartate activase); ATP-dependent asparagine adenylase (AsnA) (Asparagine activase); Aspartate racemase …	WP_017427039.1	non-ribosomal peptide synthetase	CDS	70681	94410	+
fig|6666666.120009.CDS.74	Alpha/beta hydrolase fold	WP_016818884.1	alpha or beta hydrolase	CDS	95557	94523	-	Yes
fig|6666666.120009.RNA.2	5S RNA	NA	NA	RNA	96377	96493	+
fig|6666666.120009.CDS.75	Inosine-5'-monophosphate dehydrogenase (EC 1.1.1.205)	WP_017427215.1	IMP dehydrogenase	CDS	96796	98253	+
fig|6666666.120009.CDS.76	D-alanyl-D-alanine carboxypeptidase (EC 3.4.16.4)	WP_017427216.1	peptidase M15	CDS	98585	99973	+		YES
fig|6666666.120009.CDS.77	Pyridoxine biosynthesis glutamine amidotransferase, synthase subunit (EC 2.4.2.-)	WP_013368723.1	pyridoxal 5'-phosphate synthase lyase subunit PdxS	CDS	100105	100986	+
fig|6666666.120009.CDS.78	Pyridoxine biosynthesis glutamine amidotransferase, glutaminase subunit (EC 2.4.2.-)	WP_017427217.1	pyridoxal 5'-phosphate synthase glutaminase subunit PdxT	CDS	101003	101569	+
fig|6666666.120009.CDS.79	Seryl-tRNA synthetase (EC 6.1.1.11)	WP_017427218.1	serine--tRNA ligase	CDS	101606	102889	+
fig|6666666.120009.RNA.3	tRNA-Ser-TGA	NA	NA	RNA	102980	103065	+
fig|6666666.120009.CDS.80	hypothetical protein	WP_017427219.1	hypothetical protein	CDS	103214	103555	+
fig|6666666.120009.CDS.81	hypothetical protein	NA	NA	CDS	103583	103753	+
fig|6666666.120009.CDS.82	hypothetical protein	WP_017427221.1	spore protein	CDS	103826	103981	+
fig|6666666.120009.CDS.83	hypothetical protein	WP_017427222.1	hypothetical protein	CDS	104224	105255	+
fig|6666666.120009.CDS.84	hypothetical protein	NA	NA	CDS	105389	105252	-
fig|6666666.120009.CDS.85	Ribosomal-protein-S5p-alanine acetyltransferase	WP_017427223.1	acetyltransferase	CDS	105936	105379	-
fig|6666666.120009.CDS.86	tRNA-specific adenosine-34 deaminase (EC 3.5.4.-)	WP_017427224.1	tRNA-specific adenosine deaminase	CDS	106497	105997	-
fig|6666666.120009.CDS.87	sensor histidine kinase( EC:2.7.3.- )	WP_017427225.1	PAS domain-containing sensor histidine kinase	CDS	106949	109102	+
fig|6666666.120009.CDS.88	Ribosomal large subunit pseudouridine synthase F (EC 4.2.1.70)	WP_014599354.1	23S rRNA pseudouridine synthase F	CDS	109153	109854	+
fig|6666666.120009.CDS.89	Flagellar motor rotation protein MotB	WP_016818543.1	flagellar motor protein MotB	CDS	110818	109991	-	Yes
fig|6666666.120009.CDS.90	Flagellar motor rotation protein MotA	WP_013368736.1	flagellar motor protein MotA	CDS	111605	110811	-	Yes
fig|6666666.120009.CDS.91	conserved hypothetical protein	WP_016818544.1	hypothetical protein	CDS	111793	112086	+
fig|6666666.120009.CDS.92	Pterin-4-alpha-carbinolamine dehydratase (EC 4.2.1.96)	WP_007428083.1	pterin-4-alpha-carbinolamine dehydratase	CDS	112204	112503	+
fig|6666666.120009.CDS.93	Ribosomal-protein-alanine acetyltransferase (EC 2.3.1.128)	WP_016818545.1	N-acetyltransferase	CDS	113088	112582	-
fig|6666666.120009.CDS.94	hypothetical protein	NA	NA	CDS	113326	113210	-
fig|6666666.120009.CDS.95	NLP/P60	WP_016818546.1	hydrolase	CDS	113892	113392	-	Yes	YES
fig|6666666.120009.CDS.96	hypothetical protein	NA	NA	CDS	114161	114307	+
fig|6666666.120009.CDS.97	hypothetical protein	WP_017427227.1	hypothetical protein	CDS	115139	114312	-	Yes
fig|6666666.120009.CDS.98	Zn-dependent aminopeptidase, putative	WP_017427228.1	EnpEP protein	CDS	117163	115151	-		YES
fig|6666666.120009.CDS.99	hypothetical fig|282458.1.CDS.581 homolog	WP_016818549.1	hypothetical protein	CDS	117288	117794	+
fig|6666666.120009.CDS.100	PTS system, beta-glucoside-specific IIB component (EC 2.7.1.69) / PTS system, beta-glucoside-specific IIC component / PTS system, beta-glucoside-specific IIA component	WP_016818550.1	PTS glucose transporter subunit IIA	CDS	118143	118649	+
fig|6666666.120009.CDS.101	hypothetical protein	WP_016818551.1	hypothetical protein	CDS	118815	119165	+
fig|6666666.120009.CDS.102	oxetanocin A resistance protein	WP_016818552.1	hypothetical protein	CDS	120328	119516	-
fig|6666666.120009.CDS.103	PhnB protein; putative DNA binding 3-demethylubiquinone-9 3-methyltransferase domain protein	WP_016818553.1	VOC family protein	CDS	120810	120418	-
fig|6666666.120009.CDS.104	hypothetical protein	WP_017427229.1	hypothetical protein	CDS	120933	121982	+
fig|6666666.120009.CDS.105	hypothetical protein	WP_017427230.1	hypothetical protein	CDS	122355	122173	-
fig|6666666.120009.CDS.106	Conserved protein	NA	NA	CDS	122418	122582	+
fig|6666666.120009.CDS.107	Multimodular transpeptidase-transglycosylase (EC 2.4.1.129) (EC 3.4.-.-)	WP_017427231.1	carboxypeptidase	CDS	124790	122730	-	Yes
fig|6666666.120009.CDS.108	Spermidine synthase (EC 2.5.1.16)	WP_017427232.1	spermidine synthase	CDS	125068	125898	+
fig|6666666.120009.CDS.109	Macrolide-efflux protein	WP_016818558.1	MFS transporter	CDS	126163	127455	+	Yes
fig|6666666.120009.CDS.110	Lipid A export ATP-binding/permease protein MsbA	WP_017427233.1	sugar ABC transporter ATP-binding protein	CDS	129314	127575	-	Yes
fig|6666666.120009.CDS.111	Lipid A export ATP-binding/permease protein MsbA	WP_017427234.1	multidrug ABC transporter ATP-binding protein	CDS	131071	129311	-	Yes
fig|6666666.120009.CDS.112	Transcriptional regulator, LysR family	WP_017427235.1	LysR family transcriptional regulator	CDS	131213	132103	+
fig|6666666.120009.CDS.113	FIG00895439: hypothetical protein	WP_025363677.1	hypothetical protein	CDS	132198	132638	+
fig|6666666.120009.CDS.114	Arginyl-tRNA synthetase (EC 6.1.1.19)	WP_017427236.1	arginine--tRNA ligase	CDS	132635	134314	+
fig|6666666.120009.CDS.115	FIG01225131: hypothetical protein	WP_038978281.1	hypothetical protein [Paenibacillus polymyxa]	CDS	135301	134441	-		YES
fig|6666666.120009.CDS.116	Chromosome initiation inhibitor	WP_017427237.1	transcriptional regulator	CDS	136321	135443	-
fig|6666666.120009.CDS.117	Putrescine transport ATP-binding protein PotA (TC 3.A.1.11.1)	WP_017427238.1	ABC transporter	CDS	136523	137521	+
fig|6666666.120009.CDS.118	Ferric iron ABC transporter, iron-binding protein	WP_017427239.1	ABC transporter substrate-binding protein	CDS	137541	138614	+		YES
fig|6666666.120009.CDS.119	Ferric iron ABC transporter, permease protein	WP_026065441.1	ABC transporter permease	CDS	138619	140289	+	Yes
fig|6666666.120009.CDS.120	Metallo-beta-lactamase family protein, RNA-specific	WP_017427241.1	MBL fold metallo-hydrolase	CDS	140286	141671	+
fig|6666666.120009.CDS.121	Subtilisin precursor	WP_017427242.1	peptidase S8	CDS	142850	141690	-
fig|6666666.120009.CDS.122	DNA-directed RNA polymerase delta subunit (EC 2.7.7.6)	WP_013368770.1	DNA-directed RNA polymerase subunit delta	CDS	143256	143807	+
fig|6666666.120009.CDS.123	CTP synthase (EC 6.3.4.2)	WP_016818572.1	CTP synthetase	CDS	144209	145810	+
fig|6666666.120009.CDS.124	Sporulation initiation phosphotransferase (Spo0F)	WP_014599366.1	response regulator	CDS	146024	146392	+
fig|6666666.120009.CDS.125	hypothetical protein	NA	NA	CDS	146437	146550	+
fig|6666666.120009.CDS.126	Fructose-bisphosphate aldolase class II (EC 4.1.2.13)	WP_016818574.1	fructose-1,6-bisphosphate aldolase, class II	CDS	146641	147495	+
fig|6666666.120009.CDS.127	UDP-N-acetylglucosamine 1-carboxyvinyltransferase (EC 2.5.1.7)	WP_016818575.1	UDP-N-acetylglucosamine 1-carboxyvinyltransferase	CDS	147721	148974	+
fig|6666666.120009.CDS.128	Transcription termination factor Rho	WP_016818576.1	transcription termination factor Rho	CDS	149234	150571	+
fig|6666666.120009.CDS.129	Radical SAM domain protein	WP_016818577.1	radical SAM protein	CDS	150666	151937	+
fig|6666666.120009.CDS.130	LSU ribosomal protein L31p @ LSU ribosomal protein L31p, zinc-dependent	WP_016818578.1	50S ribosomal protein L31	CDS	152090	152287	+
fig|6666666.120009.CDS.131	DNA polymerase III subunits gamma and tau (EC 2.7.7.7)	WP_017427243.1	DNA polymerase III subunit gamma or tau	CDS	152822	154573	+
fig|6666666.120009.CDS.132	FIG000557: hypothetical protein co-occurring with RecR	WP_013368784.1	nucleoid-associated protein, YbaB or EbfC family	CDS	154614	154925	+
fig|6666666.120009.CDS.133	Recombination protein RecR	WP_016818580.1	recombination protein RecR	CDS	154952	155551	+
fig|6666666.120009.CDS.134	hypothetical protein	WP_016818581.1	DUF2508 domain-containing protein	CDS	155757	156068	+
fig|6666666.120009.CDS.135	hypothetical protein	WP_016818582.1	pro-sigmaK processing inhibitor BofA	CDS	156065	156340	+	Yes
fig|6666666.120009.RNA.4	Small Subunit Ribosomal RNA; ssuRNA; SSU rRNA	NA	NA	RNA	156756	158291	+
fig|6666666.120009.RNA.5	tRNA-Ser-GCT	NA	NA	RNA	156942	157030	+
fig|6666666.120009.RNA.6	tRNA-Met-CAT	NA	NA	RNA	157062	157135	+
fig|6666666.120009.RNA.7	tRNA-Val-TAC	NA	NA	RNA	157149	157221	+
fig|6666666.120009.RNA.8	tRNA-Thr-TGT	NA	NA	RNA	157229	157301	+
fig|6666666.120009.RNA.9	tRNA-Asp-GTC	NA	NA	RNA	157323	157396	+
fig|6666666.120009.RNA.10	tRNA-Phe-GAA	NA	NA	RNA	157478	157550	+
fig|6666666.120009.RNA.11	tRNA-Tyr-GTA	NA	NA	RNA	157560	157642	+
fig|6666666.120009.RNA.12	tRNA-Lys-TTT	NA	NA	RNA	157653	157725	+
fig|6666666.120009.CDS.137	Multiple sugar ABC transporter, ATP-binding protein	WP_013368790.1	ABC transporter ATP-binding protein	CDS	159130	160254	+
fig|6666666.120009.CDS.138	HPr kinase/phosphorylase (EC 2.7.1.-) (EC 2.7.4.-)	WP_016820103.1	HPr kinase or phosphorylase	CDS	160596	161534	+
fig|6666666.120009.CDS.139	Prolipoprotein diacylglyceryl transferase (EC 2.4.99.-)	WP_017427886.1	prolipoprotein diacylglyceryl transferase	CDS	161578	162633	+	Yes
fig|6666666.120009.CDS.140	Inorganic pyrophospatase PpaX (EC 3.1.3.18)	WP_017427885.1	pyrophosphatase PpaX	CDS	162630	163283	+
fig|6666666.120009.CDS.141	bacterial transferase hexapeptide domain protein	WP_038978239.1	acetyltransferase [Paenibacillus polymyxa]	CDS	163280	163774	+
fig|6666666.120009.CDS.142	hypothetical protein	WP_017427884.1	hypothetical protein	CDS	164323	164030	-	Yes	YES
fig|6666666.120009.CDS.143	ATP phosphoribosyltransferase regulatory subunit (EC 2.4.2.17)	WP_017427883.1	ATP phosphoribosyltransferase regulatory subunit	CDS	164783	165988	+
fig|6666666.120009.CDS.144	ATP phosphoribosyltransferase (EC 2.4.2.17)	WP_016820114.1	ATP phosphoribosyltransferase	CDS	165985	166629	+
fig|6666666.120009.CDS.145	Histidinol dehydrogenase (EC 1.1.1.23)	WP_016820115.1	histidinol dehydrogenase	CDS	166691	168004	+
fig|6666666.120009.CDS.146	Imidazoleglycerol-phosphate dehydratase (EC 4.2.1.19)	WP_026065472.1	imidazoleglycerol-phosphate dehydratase	CDS	167988	168596	+
fig|6666666.120009.CDS.147	Imidazole glycerol phosphate synthase amidotransferase subunit (EC 2.4.2.-)	WP_016820117.1	imidazole glycerol phosphate synthase subunit HisH	CDS	168600	169229	+
fig|6666666.120009.CDS.148	Phosphoribosylformimino-5-aminoimidazole carboxamide ribotide isomerase (EC 5.3.1.16)	WP_017427881.1	1-(5-phosphoribosyl)-5-((5-phosphoribosylamino)methylideneamino)imidazole-4-carboxamide isomerase	CDS	169326	170057	+
fig|6666666.120009.CDS.149	Imidazole glycerol phosphate synthase cyclase subunit (EC 4.1.3.-)	WP_017427880.1	imidazole glycerol phosphate synthase cyclase subunit	CDS	170069	170827	+
fig|6666666.120009.CDS.150	Phosphoribosyl-AMP cyclohydrolase (EC 3.5.4.19) / Phosphoribosyl-ATP pyrophosphatase (EC 3.6.1.31)	WP_017427879.1	bifunctional phosphoribosyl-AMP cyclohydrolase or phosphoribosyl-ATP diphosphatase	CDS	170824	171564	+
fig|6666666.120009.CDS.151	Histidinol-phosphatase (EC 3.1.3.15)	WP_017427878.1	histidinol-phosphatase	CDS	171601	172425	+
fig|6666666.120009.CDS.152	TPR domain protein	WP_017427877.1	hypothetical protein	CDS	172746	174428	+
fig|6666666.120009.CDS.153	Thioredoxin reductase (EC 1.8.1.9)	WP_017427876.1	thioredoxin-disulfide reductase	CDS	174468	175421	+
fig|6666666.120009.CDS.154	Glucokinase (EC 2.7.1.2)	WP_017427875.1	glucokinase	CDS	175827	176777	+
fig|6666666.120009.CDS.155	Hypothetical ATP-binding protein UPF0042, contains P-loop	WP_013368808.1	RNAse adaptor protein RapZ	CDS	176840	177739	+
fig|6666666.120009.CDS.156	FIG002813: LPPG:FO 2-phospho-L-lactate transferase like, CofD-like	WP_017427874.1	hypothetical protein	CDS	177752	178738	+
fig|6666666.120009.CDS.157	FIG001886: Cytoplasmic hypothetical protein	WP_013368810.1	DNA-binding protein WhiA	CDS	178744	179688	+
fig|6666666.120009.CDS.158	Catabolite repression HPr-like protein Crh	WP_013368811.1	HPr family phosphocarrier protein	CDS	179823	180092	+
fig|6666666.120009.CDS.159	Protein of unknown function DUF541	WP_017427873.1	hypothetical protein	CDS	180365	181120	+	Yes	YES
fig|6666666.120009.CDS.160	Conserved protein	WP_017427872.1	hypothetical protein	CDS	181358	182467	+	Yes	YES
fig|6666666.120009.CDS.161	ATP-dependent Clp protease proteolytic subunit (EC 3.4.21.92)	WP_013368815.1	ATP-dependent Clp endopeptidase, proteolytic subunit ClpP	CDS	183178	182582	-
fig|6666666.120009.RNA.13	tRNA-Arg-CCG	NA	NA	RNA	183460	183389	-
fig|6666666.120009.CDS.162	Central glycolytic genes regulator	WP_017427871.1	central glycolytic genes regulator	CDS	183721	184758	+
fig|6666666.120009.CDS.163	NAD-dependent glyceraldehyde-3-phosphate dehydrogenase (EC 1.2.1.12)	WP_017427870.1	type I glyceraldehyde-3-phosphate dehydrogenase	CDS	184851	185861	+
fig|6666666.120009.CDS.164	Phosphoglycerate kinase (EC 2.7.2.3)	WP_016820125.1	phosphoglycerate kinase	CDS	185978	187165	+
fig|6666666.120009.CDS.165	Triosephosphate isomerase (EC 5.3.1.1)	WP_013308264.1	triose-phosphate isomerase	CDS	187225	187977	+
fig|6666666.120009.CDS.166	2,3-bisphosphoglycerate-independent phosphoglycerate mutase (EC 5.4.2.1)	WP_016820126.1	2,3-bisphosphoglycerate-independent phosphoglycerate mutase	CDS	187979	189523	+
fig|6666666.120009.CDS.167	Enolase (EC 4.2.1.11)	WP_013368821.1	phosphopyruvate hydratase	CDS	189587	190873	+
fig|6666666.120009.CDS.168	Preprotein translocase subunit SecG (TC 3.A.5.1.1)	WP_013368823.1	preprotein translocase subunit SecG	CDS	191204	191437	+	Yes
fig|6666666.120009.CDS.169	3'-to-5' exoribonuclease RNAse R	WP_017427869.1	ribonuclease R	CDS	191626	194235	+
fig|6666666.120009.CDS.170	tmRNA-binding protein SmpB	WP_007428162.1	SsrA-binding protein	CDS	194501	194980	+
fig|6666666.120009.CDS.171	hypothetical protein	NA	NA	CDS	195899	195774	-
fig|6666666.120009.CDS.172	Putative exported protein precursor	WP_017427868.1	hypothetical protein	CDS	195989	196663	+
fig|6666666.120009.CDS.173	hypothetical protein	WP_016820133.1	hypothetical protein	CDS	196660	198075	+
fig|6666666.120009.CDS.174	hypothetical protein	WP_017427867.1	hypothetical protein	CDS	198165	199403	+
fig|6666666.120009.CDS.175	hypothetical protein	WP_016820135.1	hypothetical protein	CDS	199418	199939	+
fig|6666666.120009.CDS.176	hypothetical protein	WP_016820136.1	hypothetical protein	CDS	199940	200356	+
fig|6666666.120009.CDS.177	hypothetical protein	WP_016820137.1	DUF896 family protein	CDS	200708	200935	+
fig|6666666.120009.CDS.178	Membrane protein, distant similarity to thiosulphate:quinone oxidoreductase DoxD	WP_016820138.1	oxidoreductase	CDS	201005	201403	+	Yes
fig|6666666.120009.CDS.179	Glyoxalase family protein	WP_017427866.1	ring-cleaving dioxygenase mhqO	CDS	201476	202426	+
fig|6666666.120009.CDS.180	glycosyl transferase, family 2	WP_017427865.1	glycosyl transferase	CDS	203789	202638	-
fig|6666666.120009.CDS.181	Transcriptional regulator, GntR family	WP_016820141.1	GntR family transcriptional regulator	CDS	204106	204828	+
fig|6666666.120009.CDS.182	Xylulose-5-phosphate phosphoketolase (EC 4.1.2.9) @ Fructose-6-phosphate phosphoketolase (EC 4.1.2.22)	WP_017427864.1	phosphoketolase	CDS	205121	207505	+
fig|6666666.120009.CDS.183	oxidoreductase of aldo/keto reductase family, subgroup 1	WP_017427863.1	hypothetical protein	CDS	207700	208626	+
fig|6666666.120009.CDS.184	Phage shock protein A	WP_017427862.1	phage shock protein A	CDS	208803	209462	+
fig|6666666.120009.CDS.185	Primosomal protein N' (replication factor Y) - superfamily II helicase	WP_017427861.1	hypothetical protein	CDS	209681	210523	+	Yes
fig|6666666.120009.CDS.186	hypothetical protein	WP_016820146.1	hypothetical protein	CDS	210520	211314	+	Yes	YES
fig|6666666.120009.CDS.187	unknown	WP_016820147.1	hypothetical protein	CDS	211336	212328	+
fig|6666666.120009.CDS.188	Alpha-N-arabinofuranosidase (EC 3.2.1.55)	WP_038978238.1	alpha-L-arabinofuranosidase [Paenibacillus polymyxa]	CDS	212535	216275	+
fig|6666666.120009.CDS.189	Phy( EC:3.1.3.8 )	WP_017427859.1	3-phytase	CDS	217794	216427	-
fig|6666666.120009.CDS.190	Transcriptional regulator, AraC family	WP_016820150.1	AraC family transcriptional regulator	CDS	218813	217935	-
fig|6666666.120009.CDS.191	Putative glycosyl hydrolase of unknown function (DUF1680)	WP_017427858.1	glycosyl hydrolase	CDS	219007	220950	+
fig|6666666.120009.CDS.192	Xyloside transporter XynT	WP_017427857.1	MFS transporter	CDS	220978	222348	+	Yes
fig|6666666.120009.CDS.194	Multidrug and toxin extrusion (MATE) family efflux pump YdhE/NorM, homolog	WP_017427856.1	MATE family efflux transporter	CDS	222647	224017	+	Yes
fig|6666666.120009.CDS.193	hypothetical protein	NA	NA	CDS	222676	222551	-
fig|6666666.120009.CDS.195	Alcohol dehydrogenase (EC 1.1.1.1)	WP_017427855.1	alcohol dehydrogenase	CDS	225093	224104	-
fig|6666666.120009.CDS.196	Chromosome initiation inhibitor	WP_017427854.1	LysR family transcriptional regulator	CDS	225228	226094	+
fig|6666666.120009.CDS.197	Type IV pilin PilA	WP_026065471.1	RDD family protein	CDS	226078	227226	+	Yes
fig|6666666.120009.CDS.198	Hypothetical periplasmic glycoside hydrolase, family DUF1680	WP_038978237.1	acetyl-CoA carboxylase	CDS	229703	227445	-
fig|6666666.120009.CDS.199	Two-component response regulator yesN	WP_017427851.1	AraC family transcriptional regulator	CDS	229834	230727	+
fig|6666666.120009.CDS.200	COG3878: Uncharacterized protein conserved in bacteria	WP_017425621.1	hypothetical protein	CDS	230844	231782	+
fig|6666666.120009.CDS.201	acetyltransferase, GNAT family	WP_017425622.1	GNAT family N-acetyltransferase	CDS	231946	232833	+
fig|6666666.120009.CDS.202	Beta-galactosidase (EC 3.2.1.23)	WP_017425623.1	beta-galactosidase	CDS	235743	232999	-
fig|6666666.120009.CDS.203	Alpha-arabinosides ABC transport system, permease protein AraQ	WP_026065335.1	lactose ABC transporter permease	CDS	236919	236095	-	Yes
fig|6666666.120009.CDS.204	Nucleoside ABC transporter, permease protein 1	WP_016820161.1	lactose ABC transporter permease	CDS	237812	236916	-	Yes
fig|6666666.120009.CDS.205	lactose transport system (lactose-binding protein)	WP_025363733.1	ABC transporter substrate-binding protein [Paenibacillus polymyxa]	CDS	239203	237914	-		YES
fig|6666666.120009.CDS.206	two-component sensor histidine kinase	WP_017425626.1	sensor histidine kinase	CDS	241363	239549	-	Yes
fig|6666666.120009.CDS.207	DNA-binding response regulator, AraC family	WP_017425627.1	chemotaxis protein CheY	CDS	242968	241403	-
fig|6666666.120009.CDS.208	Uridine kinase (EC 2.7.1.48) [C1]	WP_013368919.1	uridine kinase	CDS	243840	243205	-
fig|6666666.120009.CDS.209	DUF1706 domain-containing protein	WP_017425628.1	ClbS or DfsB family four-helix bundle protein	CDS	244437	243916	-
fig|6666666.120009.CDS.210	Pectate lyase precursor (EC 4.2.2.2)	WP_017425629.1	pectate lyase	CDS	244781	246874	+		YES
fig|6666666.120009.CDS.211	hypothetical protein	WP_016820169.1	hypothetical protein	CDS	247311	246967	-
fig|6666666.120009.CDS.212	Helicase, SNF2/RAD54 family	WP_017425630.1	helicase	CDS	250387	247424	-
fig|6666666.120009.CDS.213	hypothetical protein	WP_017425631.1	hypothetical protein	CDS	252039	250384	-
fig|6666666.120009.CDS.214	spore germination protein	WP_017425632.1	germination protein	CDS	253359	252241	-	Yes
fig|6666666.120009.CDS.215	Spore germination protein GerAC, germination response to L-alanine and related amino acids (earliest stage)	WP_017425633.1	germination protein GerA	CDS	254513	253359	-
fig|6666666.120009.CDS.216	Spore germination protein GerKA	WP_017425634.1	spore germination protein	CDS	255996	254518	-	Yes
fig|6666666.120009.CDS.217	Beta-phosphoglucomutase (EC 5.4.2.6)	WP_017425635.1	beta-phosphoglucomutase	CDS	256827	256162	-
fig|6666666.120009.CDS.218	Maltose phosphorylase (EC 2.4.1.8) / Trehalose phosphorylase (EC 2.4.1.64)	WP_016820176.1	maltose phosphorylase	CDS	259065	256852	-
fig|6666666.120009.CDS.219	Maltose operon transcriptional repressor MalR, LacI family	WP_017425636.1	LacI family transcriptional regulator	CDS	260297	259290	-
fig|6666666.120009.CDS.220	PTS system, maltose and glucose-specific IIC component (EC 2.7.1.69) / PTS system, maltose and glucose-specific IIB component (EC 2.7.1.69) / PTS system, maltose and glucose-specific IIA component (EC 2.7.1.69)	WP_016820178.1	PTS trehalose transporter subunit IIBC	CDS	260543	262207	+	Yes
fig|6666666.120009.CDS.221	Exodeoxyribonuclease III (EC 3.1.11.2)	WP_017425637.1	exodeoxyribonuclease III	CDS	262213	263034	+
fig|6666666.120009.CDS.222	Multidrug-efflux transporter, major facilitator superfamily (MFS) (TC 2.A.1); Efflux pump Lde	WP_017425638.1	MFS transporter	CDS	264257	263058	-	Yes
fig|6666666.120009.CDS.223	hypothetical protein	WP_016820181.1	hypothetical protein	CDS	264940	264443	-
fig|6666666.120009.CDS.224	Pentachlorophenol monooxygenase( EC:1.14.13.50 )	WP_017425639.1	hypothetical protein	CDS	265247	266740	+
fig|6666666.120009.CDS.225	transcriptional regulator	WP_017425640.1	MarR family transcriptional regulator	CDS	266843	267325	+
fig|6666666.120009.CDS.226	Two-component response regulator, controling glutamine utilization	WP_038978236.1	transcriptional regulator [Paenibacillus polymyxa]	CDS	268357	267428	-
fig|6666666.120009.CDS.227	Two-component sensor histidine kinase, controling glutamine utilization	WP_038978235.1	ATP-binding protein [Paenibacillus polymyxa]	CDS	269667	268363	-	Yes
fig|6666666.120009.CDS.228	Proton/glutamate symport protein @ Sodium/glutamate symport protein	WP_017425643.1	proton glutamate symport protein	CDS	269879	271132	+	Yes
fig|6666666.120009.CDS.229	methyl-accepting chemotaxis protein, putative	WP_017425644.1	histidine kinase	CDS	271392	272903	+
fig|6666666.120009.CDS.230	membrane protein, putative	WP_026065336.1	membrane protein	CDS	273018	273401	+	Yes
fig|6666666.120009.CDS.231	Oligopeptide ABC transporter, periplasmic oligopeptide-binding protein OppA (TC 3.A.1.5.1)	WP_017425646.1	peptide ABC transporter substrate-binding protein	CDS	273561	275180	+		YES
fig|6666666.120009.CDS.232	Oligopeptide transport system permease protein OppB (TC 3.A.1.5.1)	WP_016820190.1	peptide ABC transporter permease	CDS	275254	276204	+	Yes
fig|6666666.120009.CDS.233	Oligopeptide transport system permease protein OppC (TC 3.A.1.5.1)	WP_016820191.1	diguanylate cyclase	CDS	276209	277054	+	Yes
fig|6666666.120009.CDS.234	Oligopeptide transport system permease protein OppB (TC 3.A.1.5.1)	WP_017425647.1	ABC transporter ATP-binding protein	CDS	277114	278151	+
fig|6666666.120009.CDS.235	Oligopeptide transport ATP-binding protein OppF (TC 3.A.1.5.1)	WP_017425648.1	ABC transporter ATP-binding protein	CDS	278138	279109	+
fig|6666666.120009.CDS.236	hypothetical protein	WP_017425649.1	hypothetical protein	CDS	279157	279609	+
fig|6666666.120009.CDS.237	hypothetical protein	WP_017425650.1	hypothetical protein	CDS	281150	280263	-		YES
fig|6666666.120009.CDS.238	hypothetical protein	WP_017425651.1	hypothetical protein	CDS	282168	282530	+	Yes
fig|6666666.120009.CDS.239	hypothetical protein	WP_017425652.1	hypothetical protein	CDS	282957	282559	-	Yes
fig|6666666.120009.CDS.240	hypothetical protein	WP_017425653.1	hypothetical protein	CDS	283541	283326	-
fig|6666666.120009.CDS.241	hypothetical protein	NA	NA	CDS	284762	285019	+
fig|6666666.120009.CDS.242	hypothetical protein	WP_038978234.1	hypothetical protein [Paenibacillus polymyxa]	CDS	285019	285510	+	Yes
fig|6666666.120009.CDS.243	hypothetical protein	WP_017425658.1	hypothetical protein	CDS	286044	285580	-	Yes
fig|6666666.120009.CDS.244	hypothetical protein	WP_017425659.1	hypothetical protein	CDS	286705	286490	-
fig|6666666.120009.CDS.245	hypothetical protein	NA	NA	CDS	287193	287327	+
fig|6666666.120009.CDS.246	acetyltransferase, GNAT family	WP_019685841.1	histone acetyltransferase [Paenibacillus polymyxa]	CDS	287351	287899	+
fig|6666666.120009.CDS.247	hypothetical protein	NA	NA	CDS	287991	288131	+
fig|6666666.120009.CDS.248	N-Acetyl-D-glucosamine ABC transport system, sugar-binding protein	WP_017425661.1	sugar ABC transporter substrate-binding protein	CDS	288167	289465	+
fig|6666666.120009.CDS.249	N-Acetyl-D-glucosamine ABC transport system, permease protein 1	WP_017425662.1	sugar ABC transporter permease	CDS	289504	290376	+	Yes
fig|6666666.120009.CDS.250	N-Acetyl-D-glucosamine ABC transport system, permease protein 2	WP_017425663.1	sugar ABC transporter permease	CDS	290366	291196	+	Yes
fig|6666666.120009.CDS.251	ADA regulatory protein	WP_017425664.1	AraC family transcriptional regulator	CDS	292043	291207	-
fig|6666666.120009.CDS.252	Myo-inositol 2-dehydrogenase 1 (EC 1.1.1.18)	WP_017425665.1	dehydrogenase	CDS	292181	293467	+
fig|6666666.120009.CDS.253	Carbonic anhydrase (EC 4.2.1.1)	WP_017425666.1	carbonic anhydrase	CDS	294420	293584	-		YES
fig|6666666.120009.CDS.254	Alcohol dehydrogenase (EC 1.1.1.1)	WP_016820203.1	zinc-dependent alcohol dehydrogenase	CDS	294662	295678	+
fig|6666666.120009.CDS.255	Transcriptional regulator, HxlR family	WP_013368959.1	HxlR family transcriptional regulator	CDS	296123	295758	-
fig|6666666.120009.CDS.256	Putative drug efflux protein	WP_038978233.1	MFS transporter [Paenibacillus polymyxa]	CDS	296264	297460	+	Yes
fig|6666666.120009.CDS.257	oxidoreductase of aldo/keto reductase family, subgroup 1	WP_017425667.1	glyoxal reductase	CDS	297492	298334	+
fig|6666666.120009.CDS.258	Sucrose operon repressor ScrR, LacI family	WP_017425668.1	LacI family transcriptional regulator	CDS	298503	299525	+
fig|6666666.120009.CDS.259	Sucrose-6-phosphate hydrolase (EC 3.2.1.B3)	WP_017425669.1	sucrose-6-phosphate hydrolase	CDS	299707	301182	+
fig|6666666.120009.CDS.260	PTS system, sucrose-specific IIB component (EC 2.7.1.69) / PTS system, sucrose-specific IIC component (EC 2.7.1.69) / PTS system, sucrose-specific IIA component (EC 2.7.1.69)	WP_038978232.1	PTS sugar transporter subunit IIA	CDS	301250	302668	+	Yes
fig|6666666.120009.CDS.261	DNA-binding response regulator, AraC family	WP_016820209.1	AraC family transcriptional regulator	CDS	303628	302840	-
fig|6666666.120009.CDS.262	Pyruvate kinase (EC 2.7.1.40)	WP_017425670.1	pyruvate kinase	CDS	303807	305222	+
fig|6666666.120009.CDS.263	hypothetical protein	WP_017425671.1	hypothetical protein	CDS	305696	305298	-		YES
fig|6666666.120009.CDS.264	Spore germination protein GerKB	WP_025363763.1	spore gernimation protein [Paenibacillus polymyxa]	CDS	307060	305939	-	Yes
fig|6666666.120009.CDS.265	Spore germination protein GerKC	WP_017425674.1	germination protein GerC	CDS	308568	307363	-		YES
fig|6666666.120009.CDS.266	Spore germination protein GerKA	WP_017425675.1	spore germination protein	CDS	309935	308604	-	Yes
fig|6666666.120009.CDS.267	hypothetical protein	NA	NA	CDS	309966	310220	+
fig|6666666.120009.CDS.268	Integral membrane protein	WP_017425676.1	DUF805 domain-containing protein	CDS	310696	310355	-	Yes
fig|6666666.120009.CDS.269	FIG01241651: hypothetical protein	WP_017425677.1	glycoside hydrolase family 43	CDS	311127	313562	+		YES
fig|6666666.120009.CDS.270	Cold shock protein CspD	WP_007428290.1	cold-shock protein	CDS	313947	314147	+
fig|6666666.120009.CDS.271	Cold shock protein-related protein	WP_013308357.1	hypothetical protein	CDS	314279	314494	+
fig|6666666.120009.CDS.272	Non-heme chloroperoxidase (EC 1.11.1.10)	WP_017425678.1	alpha or beta hydrolase	CDS	315401	314577	-
fig|6666666.120009.CDS.273	CDS_ID OB2939	WP_016820215.1	hypothetical protein	CDS	315561	315920	+	Yes
fig|6666666.120009.CDS.274	Protein export cytoplasm protein SecA ATPase RNA helicase (TC 3.A.5.1.1)	WP_017425679.1	N-acetyltransferase	CDS	316516	315971	-
fig|6666666.120009.CDS.275	hypothetical protein	NA	NA	CDS	316596	316715	+
fig|6666666.120009.CDS.276	hypothetical protein	WP_017425680.1	hypothetical protein	CDS	317348	316776	-	Yes	YES
fig|6666666.120009.CDS.277	regulatory protein GntR, HTH	WP_017425681.1	GntR family transcriptional regulator	CDS	317562	317975	+
fig|6666666.120009.CDS.278	ABC-type multidrug transport system, ATPase component	WP_016820219.1	ABC transporter ATP-binding protein	CDS	317972	318685	+
fig|6666666.120009.CDS.279	hypothetical protein	WP_017425682.1	hypothetical protein	CDS	318910	319449	+	Yes
fig|6666666.120009.CDS.280	CcdC protein	WP_017425683.1	hypothetical protein	CDS	319489	319974	+	Yes
fig|6666666.120009.CDS.281	hypothetical protein	WP_017425684.1	SnoaL polyketide cyclase	CDS	320337	321554	+		YES
fig|6666666.120009.CDS.282	hypothetical protein	WP_026065338.1	hypothetical protein	CDS	321645	322322	+
fig|6666666.120009.CDS.283	Maltose operon transcriptional repressor MalR, LacI family	WP_017425686.1	LacI family transcriptional regulator	CDS	323421	322417	-
fig|6666666.120009.CDS.284	sugar phosphorylase	WP_017425687.1	cellobiose phosphorylase	CDS	327027	323587	-
fig|6666666.120009.CDS.285	Beta-glucosidase (EC 3.2.1.21)	WP_038978231.1	beta-glucosidase	CDS	329215	327041	-
fig|6666666.120009.CDS.286	hypothetical protein	NA	NA	CDS	329634	329762	+
fig|6666666.120009.CDS.287	N-Acetyl-D-glucosamine ABC transport system, sugar-binding protein	WP_017425689.1	ABC transporter substrate-binding protein	CDS	329788	331041	+		YES
fig|6666666.120009.CDS.288	N-Acetyl-D-glucosamine ABC transport system, permease protein 1	WP_016820227.1	sugar ABC transporter permease	CDS	331078	331962	+	Yes
fig|6666666.120009.CDS.289	N-Acetyl-D-glucosamine ABC transport system, permease protein 2	WP_013368987.1	sugar ABC transporter permease	CDS	331981	332835	+	Yes
fig|6666666.120009.CDS.290	arylsulfatase regulator	WP_017425690.1	radical SAM or SPASM domain-containing protein	CDS	333544	334965	+
fig|6666666.120009.CDS.291	ABC transporter ATP-binding protein	WP_044788282.1	multidrug ABC transporter ATPase	CDS	334955	335833	+
fig|6666666.120009.CDS.292	hypothetical protein	WP_017425692.1	hypothetical protein	CDS	335838	336527	+	Yes
fig|6666666.120009.CDS.293	hypothetical protein	WP_038978230.1	hypothetical protein [Paenibacillus polymyxa]	CDS	336524	337669	+	Yes
fig|6666666.120009.CDS.294	Lipid A export ATP-binding/permease protein MsbA	WP_017425694.1	ABC transporter permease	CDS	337736	339583	+	Yes
fig|6666666.120009.CDS.295	hypothetical protein	NA	NA	CDS	340362	340568	+
fig|6666666.120009.CDS.296	Alpha-N-arabinofuranosidase (EC 3.2.1.55)	WP_038978229.1	alpha-N-arabinofuranosidase [Paenibacillus polymyxa]	CDS	340912	342426	+
fig|6666666.120009.CDS.297	Chaperone protein HtpG	WP_017425696.1	molecular chaperone HtpG	CDS	342840	344735	+
fig|6666666.120009.CDS.298	hypothetical protein	WP_017425697.1	hypothetical protein	CDS	344759	345820	+
fig|6666666.120009.CDS.299	Glycerophosphoryl diester phosphodiesterase (EC 3.1.4.46)	WP_017425698.1	hypothetical protein	CDS	345911	346657	+
fig|6666666.120009.CDS.300	Methyltransferase (EC 2.1.1.-)	WP_017425699.1	SAM-dependent methyltransferase	CDS	347652	346825	-
fig|6666666.120009.CDS.301	UTP--glucose-1-phosphate uridylyltransferase (EC 2.7.7.9)	WP_017425700.1	UTP--glucose-1-phosphate uridylyltransferase	CDS	348675	347794	-
fig|6666666.120009.CDS.302	unknown	WP_017425701.1	sugar translocase	CDS	349082	348672	-	Yes
fig|6666666.120009.CDS.303	Glycosyltransferase	WP_017425702.1	bactoprenol glucosyl transferase	CDS	350189	349098	-	Yes
fig|6666666.120009.CDS.304	FIG01244405: hypothetical protein	WP_038978228.1	4-amino-4-deoxy-L-arabinose transferase	CDS	352552	350207	-	Yes
fig|6666666.120009.CDS.305	Two-component response regulator	WP_017425704.1	DNA-binding response regulator	CDS	352839	353528	+
fig|6666666.120009.CDS.306	Membrane-associated sensory histidine kinase with HAMP domain	WP_017425705.1	two-component sensor histidine kinase	CDS	353525	355021	+	Yes
fig|6666666.120009.CDS.307	Subtilase family domain protein	WP_017425706.1	serine protease	CDS	359399	355107	-		YES
fig|6666666.120009.CDS.308	Manganese-dependent inorganic pyrophosphatase (EC 3.6.1.1)	WP_025363786.1	manganese-dependent inorganic pyrophosphatase	CDS	359762	360697	+
fig|6666666.120009.CDS.309	Esterase/lipase/thioesterase	WP_017425707.1	esterase	CDS	361689	360766	-		YES
fig|6666666.120009.CDS.310	Transcriptional regulator, MarR family	WP_016820242.1	MarR family transcriptional regulator	CDS	362225	361674	-
fig|6666666.120009.CDS.311	ATP-dependent DNA ligase (EC 6.5.1.1) clustered with Ku protein, LigD	WP_038978240.1	DNA ligase	CDS	363298	362336	-
fig|6666666.120009.CDS.312	Predicted acetyltransferase	WP_013369011.1	N-acetyltransferase	CDS	363491	363766	+
fig|6666666.120009.CDS.313	hypothetical protein	NA	NA	CDS	363880	364065	+
fig|6666666.120009.CDS.314	FIG01238773: hypothetical protein	WP_017425709.1	membrane protein	CDS	364055	364621	+	Yes
fig|6666666.120009.CDS.315	Inositol transport system sugar-binding protein	WP_016820244.1	sugar ABC transporter substrate-binding protein	CDS	364806	366080	+		YES
fig|6666666.120009.CDS.316	Predicted chitobiose ABC transport system, permease protein 1	WP_016820245.1	lactose ABC transporter permease	CDS	366145	367026	+	Yes
fig|6666666.120009.CDS.317	N-Acetyl-D-glucosamine ABC transport system, permease protein 2	WP_017425710.1	sugar ABC transporter permease	CDS	367026	367916	+	Yes
fig|6666666.120009.CDS.318	Hyaluronoglucosaminidase (EC 3.2.1.35)	WP_017425711.1	hyaluronidase	CDS	367967	369793	+
fig|6666666.120009.CDS.319	FIG00774492: hypothetical protein	WP_017425712.1	hypothetical protein	CDS	369889	371430	+
fig|6666666.120009.CDS.320	N-acetylmannosamine-6-phosphate 2-epimerase (EC 5.1.3.9)	WP_017425713.1	N-acetylmannosamine-6-phosphate 2-epimerase	CDS	371436	372155	+
fig|6666666.120009.CDS.321	Sialic acid utilization regulator, RpiR family	WP_017425714.1	MurR or RpiR family transcriptional regulator	CDS	372133	372972	+
fig|6666666.120009.CDS.322	N-acetylmannosamine kinase (EC 2.7.1.60)	WP_049885671.1	transcriptional regulator	CDS	373092	374030	+
fig|6666666.120009.CDS.323	FIG01127817: hypothetical protein	WP_017425716.1	FAD-dependent oxidoreductase	CDS	374056	375666	+
fig|6666666.120009.RNA.14	5S RNA	NA	NA	RNA	376056	376172	+
fig|6666666.120009.RNA.15	tRNA-Ile-GAT	NA	NA	RNA	376209	376282	+
fig|6666666.120009.RNA.16	tRNA-Ala-TGC	NA	NA	RNA	376308	376380	+
fig|6666666.120009.RNA.17	tRNA-Asn-GTT	NA	NA	RNA	376388	376460	+
fig|6666666.120009.RNA.18	tRNA-Met-CAT	NA	NA	RNA	376497	376570	+
fig|6666666.120009.RNA.19	tRNA-Ser-GCT	NA	NA	RNA	376574	376662	+
fig|6666666.120009.RNA.20	tRNA-Glu-TTC	NA	NA	RNA	376697	376768	+
fig|6666666.120009.RNA.21	tRNA-Val-TAC	NA	NA	RNA	376776	376848	+
fig|6666666.120009.RNA.22	tRNA-Met-CAT	NA	NA	RNA	376881	376954	+
fig|6666666.120009.RNA.23	tRNA-Asp-GTC	NA	NA	RNA	376980	377053	+
fig|6666666.120009.RNA.24	tRNA-Phe-GAA	NA	NA	RNA	377108	377180	+
fig|6666666.120009.RNA.25	tRNA-Thr-TGT	NA	NA	RNA	377206	377278	+
fig|6666666.120009.RNA.26	tRNA-Tyr-GTA	NA	NA	RNA	377286	377368	+
fig|6666666.120009.RNA.27	tRNA-His-GTG	NA	NA	RNA	377391	377463	+
fig|6666666.120009.RNA.28	tRNA-Gln-TTG	NA	NA	RNA	377482	377553	+
fig|6666666.120009.RNA.29	tRNA-Lys-TTT	NA	NA	RNA	377561	377633	+
fig|6666666.120009.RNA.30	tRNA-Leu-CAG	NA	NA	RNA	377652	377736	+
fig|6666666.120009.RNA.31	tRNA-Gly-GCC	NA	NA	RNA	377746	377817	+
fig|6666666.120009.RNA.32	tRNA-Cys-GCA	NA	NA	RNA	377831	377901	+
fig|6666666.120009.RNA.33	tRNA-Arg-ACG	NA	NA	RNA	377928	378001	+
fig|6666666.120009.RNA.34	tRNA-Pro-TGG	NA	NA	RNA	378027	378100	+
fig|6666666.120009.RNA.35	tRNA-Gly-TCC	NA	NA	RNA	378110	378180	+
fig|6666666.120009.CDS.324	sensory box/GGDEF family protein	WP_017428695.1	histidine kinase	CDS	379488	378385	-
fig|6666666.120009.CDS.325	Two-component response regulator	WP_013369023.1	DNA-binding response regulator	CDS	380134	379481	-
fig|6666666.120009.CDS.326	hypothetical protein	WP_017428696.1	GAF domain-containing protein	CDS	380728	380279	-
fig|6666666.120009.CDS.327	transcriptional regulator, Crp/Fnr family	WP_017428697.1	hypothetical protein	CDS	381027	381767	+
fig|6666666.120009.RNA.36	5S RNA	NA	NA	RNA	382386	382502	+
fig|6666666.120009.CDS.328	hypothetical protein	NA	NA	CDS	382836	382678	-
fig|6666666.120009.CDS.329	Xylose ABC transporter, substrate-binding component	WP_016818882.1	ABC transporter substrate-binding protein	CDS	383131	384462	+		YES
fig|6666666.120009.CDS.330	N-Acetyl-D-glucosamine ABC transport system, permease protein 1	WP_016818881.1	ABC transporter permease	CDS	384695	385585	+	Yes
fig|6666666.120009.CDS.331	sugar ABC transporter permease	WP_016818880.1	sugar ABC transporter permease	CDS	385600	386424	+	Yes	YES
fig|6666666.120009.CDS.332	two-component sensor histidine kinase	WP_016818879.1	two-component sensor histidine kinase	CDS	386455	388251	+	Yes
fig|6666666.120009.CDS.333	Two-component response regulator yesN	WP_016818878.1	DNA-binding response regulator	CDS	388232	389416	+
fig|6666666.120009.CDS.334	Transcriptional regulator, LysR family	WP_016818877.1	transcriptional regulator	CDS	390394	389489	-
fig|6666666.120009.CDS.335	3-polyprenyl-4-hydroxybenzoate carboxy-lyase UbiX (EC 4.1.1.-)	WP_016818876.1	phenolic acid decarboxylase subunit B	CDS	390556	391146	+
fig|6666666.120009.CDS.336	Hydroxyaromatic non-oxidative decarboxylase protein C (EC 4.1.1.-)	WP_017427169.1	phenolic acid decarboxylase subunit C	CDS	391172	392593	+
fig|6666666.120009.CDS.337	Hydroxyaromatic non-oxidative decarboxylase protein D (EC 4.1.1.-)	WP_017427170.1	hypothetical protein	CDS	392931	393392	+
fig|6666666.120009.CDS.338	Beta-lactamase class C and other penicillin binding proteins	WP_017427171.1	serine hydrolase	CDS	393556	394716	+
fig|6666666.120009.CDS.339	Ig-like, group 2	WP_026065438.1	cadherin	CDS	394889	397225	+	Yes	YES
fig|6666666.120009.CDS.340	L-serine dehydratase, alpha subunit (EC 4.3.1.17)	WP_016818870.1	L-serine dehydratase, iron-sulfur-dependent subunit alpha [Paenibacillus polymyxa]	CDS	398205	397306	-
fig|6666666.120009.CDS.341	L-serine dehydratase, beta subunit (EC 4.3.1.17)	WP_016818869.1	L-serine dehydratase, iron-sulfur-dependent subunit beta	CDS	398884	398195	-
fig|6666666.120009.CDS.342	hypothetical protein	NA	NA	CDS	398920	399033	+
fig|6666666.120009.CDS.343	FIG01232032: hypothetical protein	WP_017427172.1	DNA-binding protein	CDS	399425	401029	+	Yes	YES
fig|6666666.120009.CDS.344	Oligopeptide transport ATP-binding protein OppD (TC 3.A.1.5.1)	WP_017427173.1	dipeptide or oligopeptide or nickel ABC transporter ATP-binding protein	CDS	401361	402392	+
fig|6666666.120009.CDS.345	Oligopeptide transport ATP-binding protein OppF (TC 3.A.1.5.1)	WP_017427174.1	ABC transporter ATP-binding protein	CDS	402370	403296	+
fig|6666666.120009.CDS.346	Oligopeptide transport system permease protein OppB (TC 3.A.1.5.1)	WP_017427175.1	peptide ABC transporter permease	CDS	403311	404279	+	Yes
fig|6666666.120009.CDS.347	Oligopeptide transport system permease protein OppC (TC 3.A.1.5.1)	WP_025363814.1	peptide ABC transporter permease	CDS	404308	405216	+	Yes
fig|6666666.120009.CDS.348	Oligopeptide ABC transporter, periplasmic oligopeptide-binding protein OppA (TC 3.A.1.5.1)	WP_017427177.1	ABC transporter substrate-binding protein	CDS	405260	407080	+		YES
fig|6666666.120009.CDS.349	Transcriptional regulators, LysR family protein	WP_017427178.1	transcriptional regulator	CDS	407123	408082	+
fig|6666666.120009.CDS.350	Glutamate transport membrane-spanning protein	WP_017427179.1	glutamine ABC transporter permease	CDS	408760	408110	-	Yes
fig|6666666.120009.CDS.351	Glutamate transport membrane-spanning protein	WP_017427180.1	glutamine ABC transporter permease	CDS	409434	408775	-	Yes
fig|6666666.120009.CDS.352	Glutamine ABC transporter, periplasmic glutamine-binding protein (TC 3.A.1.3.2)	WP_016818859.1	glutamine ABC transporter substrate-binding protein	CDS	410336	409506	-		YES
fig|6666666.120009.CDS.353	Glutamate transport ATP-binding protein	WP_017427181.1	polar amino acid ABC transporter ATP-binding protein	CDS	411116	410379	-
fig|6666666.120009.CDS.354	protein of unknown function DUF985	WP_016818857.1	cupin	CDS	411444	411911	+
fig|6666666.120009.CDS.355	Sortase A, LPXTG specific	WP_017427182.1	sortase	CDS	412723	412001	-
fig|6666666.120009.CDS.356	Putative peptidoglycan bound protein (LPXTG motif) Lmo0160 homolog	WP_017427183.1	peptidase	CDS	416327	412779	-	Yes	YES
fig|6666666.120009.CDS.357	ADA regulatory protein	WP_038978276.1	AraC family transcriptional regulator [Paenibacillus polymyxa]	CDS	417575	416694	-
fig|6666666.120009.CDS.358	probable membrane protein STY4873	WP_016818853.1	membrane protein	CDS	418170	419426	+	Yes
fig|6666666.120009.CDS.359	hypothetical protein	WP_016818852.1	pyrimidine dimer DNA glycosylase	CDS	419601	419840	+
fig|6666666.120009.CDS.360	Oxygen-insensitive NAD(P)H nitroreductase (EC 1.-.-.-) / Dihydropteridine reductase (EC 1.5.1.34)	WP_017427185.1	NAD(P)H-dependent oxidoreductase	CDS	420614	419940	-
fig|6666666.120009.CDS.361	Transcriptional regulator, MarR family; Cinnamoyl ester hydrolase	WP_017427186.1	transcriptional regulator	CDS	420799	421209	+
fig|6666666.120009.CDS.362	Glutamate synthase [NADPH] large chain (EC 1.4.1.13)	WP_017427187.1	glycosyl hydrolase	CDS	422526	421279	-		YES
fig|6666666.120009.CDS.363	Conserved membrane protein in copper uptake, YcnI	WP_017427188.1	nuclear export factor GLE1	CDS	423524	422775	-	Yes	YES
fig|6666666.120009.CDS.364	Copper resistance protein D	WP_017427189.1	hypothetical protein	CDS	425274	423556	-	Yes	YES
fig|6666666.120009.CDS.365	hypothetical protein	NA	NA	CDS	425529	425359	-
fig|6666666.120009.CDS.366	FIG00674137: hypothetical protein	WP_026065439.1	HD family phosphohydrolase	CDS	427379	425529	-	Yes
fig|6666666.120009.CDS.367	hypothetical protein	NA	NA	CDS	427670	427533	-
fig|6666666.120009.CDS.368	FIG00674258: hypothetical protein	WP_017427192.1	hypothetical protein	CDS	428256	427663	-	Yes
fig|6666666.120009.CDS.369	Multidrug resistance transporter, Bcr/CflA family	WP_017427193.1	Bcr or CflA family drug resistance efflux transporter	CDS	428459	429688	+	Yes
fig|6666666.120009.CDS.370	Repressor CsoR of the copZA operon	WP_017427194.1	transcriptional regulator	CDS	429802	430152	+
fig|6666666.120009.CDS.371	Copper(I) chaperone CopZ	WP_017427195.1	copper-binding protein	CDS	430208	430408	+
fig|6666666.120009.CDS.372	Lead, cadmium, zinc and mercury transporting ATPase (EC 3.6.3.3) (EC 3.6.3.5); Copper-translocating P-type ATPase (EC 3.6.3.4)	WP_017427196.1	copper-translocating P-type ATPase	CDS	430526	432982	+	Yes
fig|6666666.120009.CDS.373	hypothetical protein	NA	NA	CDS	433133	432996	-
fig|6666666.120009.CDS.374	Oxygen-insensitive NADPH nitroreductase (EC 1.-.-.-)	WP_016818839.1	NADPH-dependent oxidoreductase	CDS	433271	434014	+
fig|6666666.120009.CDS.375	Putative deoxyribonuclease similar to YcfH, type 3	WP_017427197.1	hypothetical protein	CDS	435036	434191	-
fig|6666666.120009.CDS.376	Hydroxymethylpyrimidine ABC transporter, ATPase component	WP_017427198.1	ABC transporter ATP-binding protein	CDS	435982	435029	-
fig|6666666.120009.CDS.377	Hydroxymethylpyrimidine ABC transporter, transmembrane component	WP_017427199.1	nitrate ABC transporter permease	CDS	436804	436028	-	Yes
fig|6666666.120009.CDS.378	FIG01108320: hypothetical protein	WP_016818835.1	hypothetical protein	CDS	437094	436801	-
fig|6666666.120009.CDS.379	hypothetical protein	NA	NA	CDS	437473	437586	+
fig|6666666.120009.CDS.380	Hydroxymethylpyrimidine ABC transporter, substrate-binding component	WP_017427200.1	nitrate ABC transporter substrate-binding protein	CDS	438684	437641	-		YES
fig|6666666.120009.CDS.381	hypothetical protein	NA	NA	CDS	438850	438707	-
fig|6666666.120009.CDS.382	General stress protein 26	WP_016818833.1	general stress protein	CDS	439259	439693	+
fig|6666666.120009.CDS.383	2',3'-cyclic-nucleotide 2'-phosphodiesterase (EC 3.1.4.16)	WP_017427201.1	2',3'-cyclic-nucleotide 2'-phosphodiesterase	CDS	439912	442014	+		YES
fig|6666666.120009.CDS.384	EAL domain protein	WP_017427202.1	EAL domain-containing protein	CDS	442290	443351	+
fig|6666666.120009.CDS.385	Conserved domain protein	WP_017427203.1	hypothetical protein	CDS	444593	443502	-
fig|6666666.120009.CDS.386	Alpha-glucosidase (EC 3.2.1.20)	WP_016818829.1	glucohydrolase	CDS	444867	446567	+
fig|6666666.120009.CDS.387	Hypothetical hydrolase	WP_016818828.1	hypothetical protein	CDS	447406	446639	-
fig|6666666.120009.CDS.388	Polysaccharide deacetylase	WP_016818827.1	delta-lactam-biosynthetic de-N-acetylase	CDS	448365	447568	-		YES
fig|6666666.120009.CDS.389	Methionine ABC transporter ATP-binding protein	WP_016818826.1	methionine ABC transporter ATP-binding protein	CDS	448634	449656	+
fig|6666666.120009.CDS.390	Methionine ABC transporter permease protein	WP_017427204.1	methionine ABC transporter permease	CDS	449653	450318	+	Yes
fig|6666666.120009.CDS.391	Flagellar motor rotation protein MotB	WP_038978277.1	hypothetical protein	CDS	450797	454240	+	Yes	YES
fig|6666666.120009.CDS.392	Adenylate cyclase (EC 4.6.1.1)	WP_017427206.1	regulator of cell autolysis	CDS	454402	457542	+	Yes
fig|6666666.120009.CDS.393	two-component system response regulator	WP_017427207.1	two-component system response regulator	CDS	457701	458852	+
fig|6666666.120009.CDS.394	Neopullulanase (EC 3.2.1.135)	WP_038978275.1	cyclomaltodextrinase [Paenibacillus polymyxa]	CDS	461164	459395	-
fig|6666666.120009.CDS.395	Phosphate regulon transcriptional regulatory protein PhoB (SphR)	WP_017427209.1	DNA-binding response regulator	CDS	461315	461989	+
fig|6666666.120009.CDS.396	sensor histidine kinase	WP_017427210.1	two-component sensor histidine kinase	CDS	461989	463419	+	Yes
fig|6666666.120009.CDS.397	ABC transporter, ATP-binding protein	WP_016818817.1	bacitracin ABC transporter ATP-binding protein	CDS	463479	464396	+
fig|6666666.120009.CDS.398	permease	WP_016818816.1	permease	CDS	464393	465109	+	Yes
fig|6666666.120009.CDS.399	ABC transporter protein, putative	WP_017427211.1	membrane protein	CDS	465109	465837	+	Yes
fig|6666666.120009.CDS.400	L-lactate dehydrogenase (EC 1.1.1.27)	WP_016818814.1	L-lactate dehydrogenase	CDS	466895	465939	-
fig|6666666.120009.CDS.401	hypothetical protein	WP_016818813.1	hypothetical protein	CDS	467435	468250	+
fig|6666666.120009.CDS.402	serine/threonine protein kinase	WP_016818812.1	serine or threonine protein kinase	CDS	468397	469218	+
fig|6666666.120009.CDS.403	hypothetical protein	NA	NA	CDS	469332	469451	+
fig|6666666.120009.CDS.404	Gluconokinase (EC 2.7.1.12)	WP_017427212.1	gluconate kinase	CDS	471445	469898	-
fig|6666666.120009.CDS.405	Gluconate operon transcriptional repressor	WP_017427213.1	GntR family transcriptional regulator	CDS	472379	471684	-
fig|6666666.120009.CDS.406	hypothetical protein	NA	NA	CDS	472568	472425	-
fig|6666666.120009.CDS.407	Methionine aminopeptidase (EC 3.4.11.18)	WP_013369117.1	type I methionyl aminopeptidase	CDS	472572	473318	+
fig|6666666.120009.CDS.408	hypothetical protein	NA	NA	CDS	474584	474715	+
fig|6666666.120009.RNA.37	5S RNA	NA	NA	RNA	474760	474876	+
fig|6666666.120009.RNA.38	tRNA-Ala-TGC	NA	NA	RNA	474957	475029	+
fig|6666666.120009.RNA.39	tRNA-Asn-GTT	NA	NA	RNA	475037	475109	+
fig|6666666.120009.RNA.40	tRNA-Ser-GGA	NA	NA	RNA	475116	475204	+
fig|6666666.120009.RNA.41	tRNA-Glu-TTC	NA	NA	RNA	475227	475298	+
fig|6666666.120009.RNA.42	tRNA-Val-TAC	NA	NA	RNA	475308	475380	+
fig|6666666.120009.RNA.43	tRNA-Met-CAT	NA	NA	RNA	475413	475486	+
fig|6666666.120009.RNA.44	tRNA-Asp-GTC	NA	NA	RNA	475512	475585	+
fig|6666666.120009.RNA.45	tRNA-Thr-TGT	NA	NA	RNA	475602	475674	+
fig|6666666.120009.RNA.46	tRNA-Tyr-GTA	NA	NA	RNA	475682	475764	+
fig|6666666.120009.RNA.47	tRNA-Gln-TTG	NA	NA	RNA	475870	475941	+
fig|6666666.120009.RNA.48	tRNA-Lys-TTT	NA	NA	RNA	475949	476021	+
fig|6666666.120009.RNA.49	tRNA-Leu-TAG	NA	NA	RNA	476037	476117	+
fig|6666666.120009.RNA.50	tRNA-Gly-GCC	NA	NA	RNA	476129	476200	+
fig|6666666.120009.RNA.51	tRNA-Arg-ACG	NA	NA	RNA	476209	476282	+
fig|6666666.120009.RNA.52	tRNA-Leu-CAA	NA	NA	RNA	476298	476377	+
fig|6666666.120009.RNA.53	tRNA-Pro-TGG	NA	NA	RNA	476385	476458	+
fig|6666666.120009.RNA.54	tRNA-Gly-TCC	NA	NA	RNA	476470	476540	+
fig|6666666.120009.CDS.409	Alpha/beta hydrolase fold:Epoxide hydrolase, N-terminal			CDS	476816	476676	-
fig|6666666.120009.CDS.410	hypothetical protein	NA	NA	CDS	476929	477045	+
fig|6666666.120009.CDS.411	Putative membrane protein	WP_038978256.1	hypothetical protein [Paenibacillus polymyxa]	CDS	478628	477342	-	Yes
fig|6666666.120009.CDS.412	hypothetical protein	WP_017428066.1	hypothetical protein	CDS	481651	478841	-		YES
fig|6666666.120009.CDS.413	Cell envelope-associated transcriptional attenuator LytR-CpsA-Psr, subfamily M (as in PMID19099556)	WP_017428067.1	hypothetical protein	CDS	482772	481762	-	Yes
fig|6666666.120009.CDS.414	Acyltransferase	WP_017428068.1	hypothetical protein	CDS	483518	482820	-	Yes
fig|6666666.120009.CDS.415	acyltransferase family protein	WP_017428069.1	acetyltransferase	CDS	485438	483546	-	Yes
fig|6666666.120009.CDS.416	hypothetical TolB, C-terminal	WP_017428070.1	hypothetical protein	CDS	486684	485539	-		YES
fig|6666666.120009.CDS.417	Phosphate regulon sensor protein PhoR (SphS) (EC 2.7.13.3)	WP_017428071.1	two-component sensor histidine kinase	CDS	488148	486688	-	Yes
fig|6666666.120009.CDS.418	hypothetical protein	NA	NA	CDS	488278	488138	-
fig|6666666.120009.CDS.419	CcdC protein	WP_016819434.1	membrane protein	CDS	488984	488487	-	Yes
fig|6666666.120009.CDS.420	putative disulfide oxidoreductase	WP_017428073.1	disulfide bond formation protein B	CDS	489625	489149	-	Yes
fig|6666666.120009.CDS.421	Oxygen-insensitive NAD(P)H nitroreductase (EC 1.-.-.-) / Dihydropteridine reductase (EC 1.5.1.34)	WP_013369121.1	NAD(P)H nitroreductase	CDS	489856	490482	+
fig|6666666.120009.CDS.422	membrane protein	WP_017428074.1	lysyltransferase	CDS	493229	490587	-	Yes
fig|6666666.120009.CDS.423	ABC transporter, ATP-binding protein	WP_017428075.1	ATPase AAA	CDS	493443	494204	+
fig|6666666.120009.CDS.424	hypothetical protein	WP_017428076.1	hypothetical protein	CDS	494251	494769	+
fig|6666666.120009.CDS.425	Multidrug resistance protein B	WP_017428077.1	tetracycline resistance MFS efflux pump	CDS	494984	496186	+	Yes
fig|6666666.120009.CDS.426	6-phosphogluconolactonase (EC 3.1.1.31)	WP_017428078.1	6-phosphogluconolactonase	CDS	496409	497461	+
fig|6666666.120009.CDS.427	Transcriptional regulator, ArsR family	WP_016819441.1	transcriptional regulator	CDS	498544	497588	-
fig|6666666.120009.CDS.428	hypothetical protein	WP_017428079.1	hypothetical protein	CDS	499787	498819	-	Yes
fig|6666666.120009.CDS.429	AttT protein	WP_038978255.1	N-acetyltransferase [Paenibacillus polymyxa]	CDS	499931	500404	+
fig|6666666.120009.CDS.430	Rrf2-linked NADH-flavin reductase	WP_016819444.1	3-beta hydroxysteroid dehydrogenase	CDS	500490	501122	+
fig|6666666.120009.CDS.431	NAD(P)HX epimerase / NAD(P)HX dehydratase	WP_017428081.1	bifunctional ADP-dependent (S)-NAD(P)H-hydrate dehydratase or NAD(P)H-hydrate epimerase	CDS	501157	502803	+
fig|6666666.120009.CDS.432	hypothetical protein	WP_017428082.1	hypothetical protein	CDS	503281	502787	-	Yes
fig|6666666.120009.CDS.433	phosphonoacetaldehyde hydrolase( EC:3.11.1.1 )	WP_017428083.1	phosphonoacetaldehyde hydrolase	CDS	503452	504288	+
fig|6666666.120009.CDS.434	methyl-accepting chemotaxis protein	WP_017428084.1	methyl-accepting chemotaxis protein	CDS	506271	504517	-	Yes
fig|6666666.120009.CDS.435	Ribonucleotide reductase of class Ia (aerobic), beta subunit (EC 1.17.4.1)	WP_016819449.1	ribonucleotide-diphosphate reductase subunit beta	CDS	507473	506442	-	Yes
fig|6666666.120009.CDS.436	Ribonucleotide reductase of class Ia (aerobic), alpha subunit (EC 1.17.4.1)	WP_026065484.1	ribonucleotide-diphosphate reductase subunit alpha	CDS	510016	507494	-
fig|6666666.120009.CDS.437	ExtraCellular Mutant; Ecm15p	WP_016819451.1	hypothetical protein	CDS	510349	510696	+
fig|6666666.120009.RNA.55	tRNA-Thr-CGT	NA	NA	RNA	510770	510841	+
fig|6666666.120009.CDS.439	Transcriptional regulator, HxlR family	WP_017428087.1	MarR family transcriptional regulator	CDS	512341	511994	-
fig|6666666.120009.CDS.440	3-oxoacyl-[acyl-carrier protein] reductase (EC 1.1.1.100)	WP_013369142.1	short-chain dehydrogenase	CDS	513248	512502	-
fig|6666666.120009.CDS.441	Mobile element protein	WP_038978254.1	IS110 family transposase [Paenibacillus polymyxa]	CDS	513741	514949	+
fig|6666666.120009.CDS.442	hypothetical protein	WP_017428064.1	hypothetical protein	CDS	515161	515322	+
fig|6666666.120009.CDS.443	FIG01238107: hypothetical protein	WP_017428063.1	hypothetical protein	CDS	515980	515555	-
fig|6666666.120009.CDS.444	hypothetical protein	NA	NA	CDS	516754	516572	-
fig|6666666.120009.CDS.445	Spore germination protein GerKB	WP_017428062.1	germination protein KB	CDS	517922	516825	-	Yes
fig|6666666.120009.CDS.446	Spore germination protein GerKC	WP_017428061.1	germination protein GerC	CDS	519177	517951	-
fig|6666666.120009.CDS.447	Spore germination protein GerKA	WP_017428060.1	spore germination protein	CDS	520806	519190	-	Yes
fig|6666666.120009.CDS.448	hypothetical protein	WP_017428059.1	hypothetical protein	CDS	521056	521184	+
fig|6666666.120009.CDS.449	unknown	WP_017428058.1	hypothetical protein	CDS	522225	522620	+
fig|6666666.120009.CDS.450	Transcriptional regulator, AraC family	WP_038978253.1	AraC family transcriptional regulator [Paenibacillus polymyxa]	CDS	524685	523774	-
fig|6666666.120009.CDS.452	putative short-chain dehydrogenase/oxidoreductase	WP_017428055.1	oxidoreductase	CDS	525043	525609	+
fig|6666666.120009.CDS.451	hypothetical protein	NA	NA	CDS	525092	524799	-
fig|6666666.120009.CDS.453	AP endonuclease, family 2	WP_017428054.1	endonuclease	CDS	525820	526647	+
fig|6666666.120009.CDS.454	Fructoselysine transporter FrlA, cationic amino acid permease	WP_017428053.1	fructoselysine transporter	CDS	526664	528010	+	Yes
fig|6666666.120009.CDS.455	Glucosamine--fructose-6-phosphate aminotransferase [isomerizing] (EC 2.6.1.16)	WP_016819460.1	sugar isomerase	CDS	528171	529184	+
fig|6666666.120009.CDS.456	Fructoselysine kinase (EC 2.7.1.-)	WP_017428052.1	fructoselysine 6-kinase	CDS	529279	530061	+
fig|6666666.120009.CDS.457	Transcriptional regulator of fructoselysine utilization operon FrlR	WP_016819462.1	transcriptional regulator	CDS	530125	530853	+
fig|6666666.120009.CDS.458	hypothetical protein	WP_049885702.1	hypothetical protein	CDS	531125	531775	+	Yes	YES
fig|6666666.120009.CDS.459	kelch-like 1 (Drosophila)	WP_017428050.1	hypothetical protein	CDS	533115	532132	-		YES
fig|6666666.120009.CDS.460	hypothetical protein	WP_016819465.1	hypothetical protein	CDS	533325	533558	+
fig|6666666.120009.CDS.461	hypothetical protein	WP_016819466.1	hypothetical protein	CDS	533687	534502	+
fig|6666666.120009.CDS.462	Ribosomal-protein-S5p-alanine acetyltransferase	WP_038978252.1	alanine acetyltransferase	CDS	535247	534705	-
fig|6666666.120009.CDS.463	Dienelactone hydrolase family	NA	NA	CDS	535718	536062	+
fig|6666666.120009.CDS.464	hypothetical protein	WP_017428048.1	hypothetical protein	CDS	536432	537541	+
fig|6666666.120009.CDS.465	Transcriptional regulator, ArsR family	WP_016819470.1	transcriptional regulator	CDS	538243	537554	-		YES
fig|6666666.120009.CDS.466	BH0392 unknown conserved protein in B. subtilis	WP_017428047.1	hypothetical protein	CDS	538342	538980	+
fig|6666666.120009.CDS.467	O-acetylhomoserine sulfhydrylase (EC 2.5.1.49) / O-succinylhomoserine sulfhydrylase (EC 2.5.1.48)	WP_017428046.1	O-acetylhomoserine aminocarboxypropyltransferase	CDS	539133	540425	+
fig|6666666.120009.CDS.468	CoA-disulfide reductase (EC 1.8.1.14) / Disulfide bond regulator	WP_017428045.1	CoA-disulfide reductase	CDS	540620	542284	+
fig|6666666.120009.CDS.469	FIG01243603: hypothetical protein	WP_016819474.1	VOC family protein	CDS	542688	542269	-
fig|6666666.120009.CDS.470	hypothetical protein	WP_016819475.1	hypothetical protein	CDS	542779	543111	+	Yes
fig|6666666.120009.CDS.471	hypothetical protein	NA	NA	CDS	543451	543573	+
fig|6666666.120009.CDS.472	hypothetical protein	WP_017428042.1	hypothetical protein	CDS	543671	543979	+
fig|6666666.120009.CDS.473	hypothetical protein	NA	NA	CDS	544119	544232	+
fig|6666666.120009.CDS.474	Transcriptional regulator, MarR family	WP_017428040.1	MarR family transcriptional regulator	CDS	544781	545152	+
fig|6666666.120009.CDS.475	Iron-sulfur cluster-binding protein	WP_038978258.1	(Fe-S)-binding protein	CDS	545308	546186	+
fig|6666666.120009.CDS.476	conserved hypothetical protein-putative phosphohydrolase	WP_017428038.1	hypothetical protein	CDS	546206	547810	+	Yes
fig|6666666.120009.CDS.477	GAF sensor hybrid histidine kinase( EC:2.7.13.3 )	WP_017428037.1	histidine kinase	CDS	547984	549429	+	Yes
fig|6666666.120009.CDS.478	Nucleoside-diphosphate-sugar epimerases	WP_017428036.1	nucleoside-diphosphate sugar epimerase	CDS	549467	550186	+
fig|6666666.120009.CDS.479	ECF-type sigma factor negative effector	WP_017428035.1	hypothetical protein	CDS	551530	550265	-	Yes
fig|6666666.120009.CDS.480	RNA polymerase ECF-type sigma factor	WP_017428034.1	RNA polymerase	CDS	552054	551527	-
fig|6666666.120009.CDS.481	Bona fide RidA/YjgF/TdcF/RutC subgroup	WP_013308546.1	RidA family protein	CDS	552324	552704	+
fig|6666666.120009.CDS.482	UDP-N-acetylglucosamine--N-acetylmuramyl-(pentapeptide) pyrophosphoryl-undecaprenol N-acetylglucosamine transferase (EC 2.4.1.227)			CDS	552789	553049	+
fig|6666666.120009.CDS.483	UDP-N-acetylglucosamine--N-acetylmuramyl-(pentapeptide) pyrophosphoryl-undecaprenol N-acetylglucosamine transferase (EC 2.4.1.227)			CDS	553115	553771	+
fig|6666666.120009.CDS.484	hypothetical protein	WP_016819486.1	tryptophan-rich sensory protein	CDS	554624	553869	-	Yes
fig|6666666.120009.CDS.485	Sodium-dependent transporter	NA	NA	CDS	554921	555355	+
fig|6666666.120009.CDS.486	Sodium-dependent transporter	NA	NA	CDS	555348	555863	+
fig|6666666.120009.CDS.487	NADH-dependent flavin oxidoreductase	WP_016819487.1	NADH-dependent flavin oxidoreductase	CDS	556114	557238	+
fig|6666666.120009.CDS.488	Two-component response regulator yesN	WP_017428033.1	DNA-binding response regulator	CDS	559517	557865	-
fig|6666666.120009.CDS.489	FIG01238789: hypothetical protein	WP_017428032.1	histidine kinase	CDS	561339	559525	-	Yes
fig|6666666.120009.CDS.490	Multiple sugar ABC transporter, membrane-spanning permease protein MsmF	WP_016819491.1	ABC transporter permease	CDS	561548	562429	+	Yes
fig|6666666.120009.CDS.491	Multiple sugar ABC transporter, membrane-spanning permease protein MsmG	WP_016819492.1	sugar ABC transporter permease	CDS	562430	563266	+	Yes
fig|6666666.120009.CDS.492	Multiple sugar ABC transporter, substrate-binding protein	WP_017428031.1	ABC transporter substrate-binding protein	CDS	563314	564609	+	Yes	YES
fig|6666666.120009.CDS.493	Dihydrofolate reductase (EC 1.5.1.3)	WP_017428030.1	deaminase	CDS	565233	564694	-
fig|6666666.120009.CDS.494	Transcriptional regulator, DeoR family	WP_017428029.1	transcriptional regulator	CDS	565337	566281	+
fig|6666666.120009.CDS.495	Helicase, SNF2/RAD54 family	WP_019686021.1	DNA helicase [Paenibacillus polymyxa]	CDS	566423	569548	+
fig|6666666.120009.CDS.496	hypothetical protein	WP_017428028.1	hypothetical protein	CDS	569560	570294	+
fig|6666666.120009.CDS.497	D-alanyl-D-alanine carboxypeptidase (EC 3.4.16.4)	WP_016819500.1	peptidase M15	CDS	570446	571351	+
fig|6666666.120009.CDS.498	hypothetical protein	WP_016819501.1	hypothetical protein	CDS	571839	571997	+
fig|6666666.120009.CDS.499	hypothetical protein	WP_031462774.1	hypothetical protein [Paenibacillus polymyxa]	CDS	571997	572335	+
fig|6666666.120009.CDS.500	Similarity with glutathionylspermidine synthase (EC 6.3.1.8), group 2	WP_038978251.1	glutathionylspermidine synthase [Paenibacillus polymyxa]	CDS	572337	573770	+
fig|6666666.120009.CDS.501	DUF350 domain-containing protein	WP_016819503.1	DUF350 domain-containing protein	CDS	573842	574255	+	Yes
fig|6666666.120009.CDS.502	Myo-inositol 2-dehydrogenase (EC 1.1.1.18)	WP_017428025.1	dehydrogenase	CDS	574456	575532	+
fig|6666666.120009.CDS.503	MDR-type permease	WP_017428024.1	MFS transporter	CDS	577009	575540	-	Yes
fig|6666666.120009.CDS.504	Transcriptional regulator, MarR family	NA	NA	CDS	577065	577598	+
fig|6666666.120009.CDS.505	Transcriptional regulator, TetR family	WP_017428022.1	TetR family transcriptional regulator	CDS	578332	577754	-
fig|6666666.120009.CDS.506	transporter, putative	WP_038978250.1	MFS transporter [Paenibacillus polymyxa]	CDS	578523	579746	+	Yes
fig|6666666.120009.CDS.507	hypothetical protein	WP_017428021.1	hypothetical protein	CDS	580190	579762	-	Yes
fig|6666666.120009.CDS.508	Transcriptional regulator, TetR family	WP_017428020.1	transcriptional regulator	CDS	580758	580204	-
fig|6666666.120009.CDS.509	hypothetical protein	NA	NA	CDS	581028	580879	-
fig|6666666.120009.CDS.510	Threonyl-tRNA synthetase (EC 6.1.1.3)	WP_017428018.1	threonine--tRNA ligase	CDS	581307	583220	+
fig|6666666.120009.CDS.511	GTP pyrophosphokinase (EC 2.7.6.5)	WP_016819513.1	GTP pyrophosphokinase	CDS	584176	583376	-
fig|6666666.120009.CDS.512	S-ribosylhomocysteine lyase (EC 4.4.1.21) / Autoinducer-2 production protein LuxS	WP_013369209.1	S-ribosylhomocysteine lyase	CDS	584454	584915	+
fig|6666666.120009.CDS.513	3-oxoacyl-[acyl-carrier protein] reductase (EC 1.1.1.100)	WP_017428017.1	oxidoreductase	CDS	584921	585691	+
fig|6666666.120009.CDS.514	Methionine ABC transporter substrate-binding protein	WP_016819515.1	metal ABC transporter substrate-binding protein	CDS	585721	586602	+		YES
fig|6666666.120009.CDS.515	transcriptional regulator, AraC family	WP_026065480.1	AraC family transcriptional regulator	CDS	587395	586670	-
fig|6666666.120009.CDS.516	Alpha-galactosidase (EC 3.2.1.22)	WP_017428015.1	alpha-galactosidase	CDS	587750	589933	+
fig|6666666.120009.CDS.517	two-component sensor histidine kinase	WP_017428014.1	sensor histidine kinase	CDS	590064	591845	+	Yes
fig|6666666.120009.CDS.518	DNA-binding response regulator, AraC family	WP_017428013.1	DNA-binding response regulator	CDS	591842	593392	+
fig|6666666.120009.CDS.519	transmembrane lipoprotein	WP_016819520.1	sugar ABC transporter permease	CDS	593479	594435	+	Yes
fig|6666666.120009.CDS.520	transmembrane lipoprotein	WP_016819521.1	sugar ABC transporter permease	CDS	594450	595388	+	Yes
fig|6666666.120009.CDS.521	Polysaccharide ABC transporter substrate-binding protein	WP_017428012.1	ABC transporter substrate-binding protein	CDS	595431	597110	+		YES
fig|6666666.120009.CDS.522	Mannan endo-1,4-beta-mannosidase( EC:3.2.1.78 )	WP_017428011.1	beta-mannanase	CDS	599312	597342	-		YES
fig|6666666.120009.CDS.523	hypothetical protein	WP_016819525.1	N-acetyltransferase	CDS	599757	600551	+
fig|6666666.120009.CDS.524	hypothetical protein	NA	NA	CDS	600639	600839	+
fig|6666666.120009.CDS.525	hypothetical protein	WP_017428010.1	hypothetical protein	CDS	600911	602245	+
fig|6666666.120009.CDS.526	3-oxoacyl-[acyl-carrier protein] reductase (EC 1.1.1.100)	WP_017428009.1	SDR family oxidoreductase	CDS	603120	602359	-
fig|6666666.120009.CDS.527	ATP-dependent DNA helicase UvrD/PcrA	WP_016819528.1	DNA helicase	CDS	605683	603332	-
fig|6666666.120009.CDS.528	hypothetical protein	WP_016819529.1	zinc ribbon domain-containing protein	CDS	606076	606921	+
fig|6666666.120009.CDS.529	Transcriptional regulator, TrmB family	WP_017428008.1	transcriptional regulator	CDS	606987	607775	+
fig|6666666.120009.CDS.530	Phosphohydrolase (MutT/nudix family protein)	WP_016819531.1	NUDIX hydrolase	CDS	608416	607784	-
fig|6666666.120009.CDS.531	hypothetical protein	WP_016819532.1	hypothetical protein	CDS	608590	608883	+
fig|6666666.120009.CDS.532	Phosphoglycerate/bisphosphoglycerate mutase	WP_016819533.1	phosphoglycerate kinase	CDS	608957	609661	+
fig|6666666.120009.CDS.533	Large-conductance mechanosensitive channel	WP_016819534.1	large conductance mechanosensitive channel protein MscL	CDS	610240	609746	-	Yes
fig|6666666.120009.CDS.534	Alkylhydroperoxidase AhpD core	WP_016819535.1	carboxymuconolactone decarboxylase family protein	CDS	610451	610834	+
fig|6666666.120009.CDS.535	RNA polymerase sigma-70 factor	WP_017428007.1	DNA-directed RNA polymerase subunit sigma	CDS	610853	611809	+
fig|6666666.120009.CDS.536	hypothetical protein	WP_016819537.1	hypothetical protein	CDS	612205	611867	-	Yes
fig|6666666.120009.CDS.537	Uncharacterized protein conserved in bacteria	NA	NA	CDS	612619	612335	-
fig|6666666.120009.CDS.538	Uncharacterized protein conserved in bacteria	NA	NA	CDS	613017	612892	-
fig|6666666.120009.CDS.539	hypothetical protein	NA	NA	CDS	613190	613318	+
fig|6666666.120009.CDS.540	hypothetical protein	WP_016819539.1	hypothetical protein	CDS	613742	613461	-
fig|6666666.120009.CDS.541	diglucosyldiacylglycerol synthase (LTA membrane anchor synthesis)	WP_016819540.1	diacylglycerol glucosyltransferase	CDS	614924	613773	-
fig|6666666.120009.CDS.542	Beta-lactamase class C and other penicillin binding proteins	WP_016819541.1	serine hydrolase [Paenibacillus polymyxa]	CDS	616005	614968	-
fig|6666666.120009.CDS.543	hypothetical protein	WP_007428354.1	hypothetical protein	CDS	616369	616557	+
fig|6666666.120009.CDS.544	Methionine aminopeptidase (EC 3.4.11.18)	WP_026065479.1	type I methionyl aminopeptidase	CDS	616663	617445	+
fig|6666666.120009.CDS.545	GCN5-related N-acetyltransferase	WP_017428004.1	histone acetyltransferase	CDS	617630	618139	+
fig|6666666.120009.CDS.546	FIG01227995: hypothetical protein	WP_016819544.1	hypothetical protein	CDS	619396	618131	-
fig|6666666.120009.CDS.547	probably aromatic ring hydroxylating enzyme, evidenced by COGnitor; PaaD-like protein (DUF59) involved in Fe-S cluster assembly	WP_017428003.1	hypothetical protein	CDS	619638	619411	-
fig|6666666.120009.CDS.548	FIG00895286: hypothetical protein	WP_016819546.1	hypothetical protein	CDS	619877	620596	+	Yes
fig|6666666.120009.CDS.549	Transcriptional regulator, GntR family	WP_017428002.1	GntR family transcriptional regulator	CDS	620638	621039	+
fig|6666666.120009.CDS.550	ABC transporter, ATP-binding protein	WP_017428001.1	multidrug ABC transporter ATPase	CDS	621045	622010	+
fig|6666666.120009.CDS.551	ABC transporter, ATP-binding protein	WP_017428000.1	sodium ABC transporter ATP-binding protein	CDS	622007	622909	+
fig|6666666.120009.CDS.552	membrane protein, putative	WP_017427999.1	potassium ABC transporter permease	CDS	622902	624221	+	Yes
fig|6666666.120009.CDS.553	Transcriptional regulator, TetR family	WP_013369248.1	TetR family transcriptional regulator	CDS	625017	624436	-
fig|6666666.120009.CDS.554	fumarylacetoacetate (FAA) hydrolase	WP_017427998.1	fumarylacetoacetate hydrolase	CDS	626085	625111	-
fig|6666666.120009.CDS.555	Fumarylacetoacetase (EC 3.7.1.2)	WP_017427997.1	MBL fold metallo-hydrolase	CDS	626251	627273	+
fig|6666666.120009.CDS.556	hydrolase, alpha/beta fold family	WP_017427996.1	2-hydroxy-6-oxo-6-phenylhexa-2,4-dienoate hydrolase	CDS	628305	629123	+
fig|6666666.120009.CDS.557	Putative ROK-family transcriptional regulator	WP_016819555.1	sugar kinase	CDS	630599	629385	-
fig|6666666.120009.CDS.558	Purine nucleoside phosphorylase (EC 2.4.2.1)	WP_017427995.1	purine-nucleoside phosphorylase	CDS	630964	631782	+
fig|6666666.120009.CDS.559	Permease of the drug/metabolite transporter (DMT) superfamily	WP_016819557.1	hypothetical protein	CDS	631820	632731	+	Yes
fig|6666666.120009.CDS.560	tRNA-specific adenosine-34 deaminase (EC 3.5.4.-)	WP_017427994.1	tRNA-specific adenosine deaminase	CDS	632778	633239	+
fig|6666666.120009.CDS.561	Phosphopentomutase (EC 5.4.2.7)	WP_017427993.1	phosphopentomutase	CDS	633394	634584	+
fig|6666666.120009.CDS.562	Xanthosine permease	WP_017427992.1	MFS transporter	CDS	634876	636132	+	Yes
fig|6666666.120009.CDS.563	putative oxidoreductase	NA	NA	CDS	636542	636793	+
fig|6666666.120009.CDS.564	L-fuco-beta-pyranose dehydrogenase (EC 1.1.1.122)	NA	NA	CDS	636817	637521	+
fig|6666666.120009.CDS.565	oxidoreductase, aldo/keto reductase family	WP_017427991.1	2,5-diketo-D-gluconic acid reductase	CDS	637609	638460	+
fig|6666666.120009.CDS.566	Transcriptional regulator, MerR family	WP_017427990.1	MerR family transcriptional regulator	CDS	638934	638500	-
fig|6666666.120009.CDS.567	Alcohol dehydrogenase (EC 1.1.1.1)	WP_017427989.1	hypothetical protein	CDS	639188	640198	+
fig|6666666.120009.CDS.568	hypothetical protein	WP_025363944.1	hypothetical protein [Paenibacillus polymyxa]	CDS	640852	641361	+
fig|6666666.120009.CDS.569	3-oxoacyl-[acyl-carrier protein] reductase (EC 1.1.1.100)	WP_017427987.1	tungsten formylmethanofuran dehydrogenase subunit C	CDS	641747	642481	+
fig|6666666.120009.CDS.570	hypothetical protein	WP_017427986.1	MarR family transcriptional regulator	CDS	642853	643041	+
fig|6666666.120009.CDS.571	Bile acid sodium symporter	WP_017427985.1	hypothetical protein	CDS	644086	643112	-	Yes
fig|6666666.120009.CDS.572	Transcriptional regulator, AraC family	WP_017427984.1	AraC family transcriptional regulator	CDS	645052	644171	-
fig|6666666.120009.CDS.573	hypothetical protein	NA	NA	CDS	645193	645309	+
fig|6666666.120009.CDS.574	hypothetical protein	WP_026065478.1	hypothetical protein	CDS	645302	646588	+
fig|6666666.120009.CDS.575	Beta-galactosidase (EC 3.2.1.23)	WP_017427982.1	glycosyl hydrolase family 35	CDS	646667	649024	+
fig|6666666.120009.CDS.576	mannanase	WP_017427981.1	endoglucanase	CDS	650125	649142	-		YES
fig|6666666.120009.CDS.577	Phage related protein, YorS B.subtilis homolog	WP_016819574.1	hypothetical protein	CDS	650648	651184	+
fig|6666666.120009.CDS.578	NGG1-interacting factor 3	WP_017427980.1	transcriptional regulator	CDS	651311	652105	+
fig|6666666.120009.CDS.579	Beta-galactosidase (EC 3.2.1.23)	WP_017427979.1	glycoside hydrolase family 2	CDS	652187	654529	+
fig|6666666.120009.CDS.580	Transcriptional regulator, ArsR family	WP_016819577.1	ArsR family transcriptional regulator	CDS	654685	655350	+
fig|6666666.120009.CDS.581	Tetracycline resistance protein	WP_017427978.1	MFS transporter	CDS	655472	656755	+	Yes
fig|6666666.120009.RNA.56	5S RNA	NA	NA	RNA	657288	657404	+
fig|6666666.120009.CDS.582	regulatory protein, MarR	WP_016818390.1	MarR family transcriptional regulator	CDS	658084	657659	-
fig|6666666.120009.CDS.583	OsmC-like family protein	WP_016818391.1	peroxiredoxin	CDS	658283	658723	+
fig|6666666.120009.CDS.584	Dihydrolipoamide dehydrogenase (EC 1.8.1.4)	WP_026065521.1	dihydrolipoyl dehydrogenase	CDS	658745	660469	+
fig|6666666.120009.CDS.585	Membrane protein mosC	WP_038978266.1	MFS transporter	CDS	660767	661951	+	Yes	YES
fig|6666666.120009.CDS.586	Maltose O-acetyltransferase (EC 2.3.1.79)	WP_016818394.1	maltose O-acetyltransferase	CDS	661977	662546	+
fig|6666666.120009.CDS.587	HigA protein (antitoxin to HigB)	WP_017428683.1	DNA-binding protein	CDS	663219	662665	-
fig|6666666.120009.CDS.588	transporter, LysE family	WP_016818396.1	amino acid transporter LysE	CDS	663332	663913	+	Yes
fig|6666666.120009.CDS.589	hypothetical protein	NA	NA	CDS	663904	664047	+
fig|6666666.120009.CDS.590	Trehalose-6-phosphate hydrolase (EC 3.2.1.93)	WP_017428682.1	alpha,alpha-phosphotrehalase	CDS	664191	665918	+
fig|6666666.120009.CDS.591	PTS system, trehalose-specific IIB component (EC 2.7.1.69) / PTS system, trehalose-specific IIC component (EC 2.7.1.69)	WP_016818398.1	PTS beta-glucoside transporter subunit EIIBCA	CDS	666024	667988	+	Yes
fig|6666666.120009.CDS.592	Trehalose operon transcriptional repressor	WP_017428681.1	trehalose operon repressor	CDS	668065	668814	+
fig|6666666.120009.CDS.593	Spore germination protein GerAC, germination response to L-alanine and related amino acids (earliest stage)	WP_017428680.1	germination protein	CDS	670135	668936	-
fig|6666666.120009.CDS.594	Uncharacterized spore germination protein YndE	WP_017428679.1	germination protein	CDS	671231	670128	-	Yes
fig|6666666.120009.CDS.596	hypothetical protein	NA	NA	CDS	672896	673024	+
fig|6666666.120009.CDS.595	Spore germination protein GerAA, germination response to L-alanine and related amino acids (earliest stage)	WP_017428678.1	spore germination protein	CDS	672912	671257	-	Yes
fig|6666666.120009.CDS.597	Nitrite reductase [NAD(P)H] large subunit (EC 1.7.1.4)	WP_016818403.1	nitrite reductase large subunit	CDS	673230	675659	+
fig|6666666.120009.CDS.598	Nitrite reductase [NAD(P)H] small subunit (EC 1.7.1.4)	WP_017428677.1	nitrite reductase	CDS	675699	676028	+
fig|6666666.120009.CDS.600	Flagellar hook-length control protein FliK	NA	NA	CDS	676930	677823	+
fig|6666666.120009.CDS.599	Flagellar hook-length control protein FliK	NA	NA	CDS	676975	676097	-
fig|6666666.120009.CDS.601	S-layer domain protein	WP_017425757.1	peptidase M28	CDS	681873	677983	-
fig|6666666.120009.CDS.602	Microcystin dependent protein	WP_016819423.1	microcystin-dependent protein	CDS	682264	681923	-		YES
fig|6666666.120009.CDS.603	Spore germination protein GerAA, germination response to L-alanine and related amino acids (earliest stage)	WP_019686083.1	spore germination protein [Paenibacillus polymyxa]	CDS	682348	684210	+	Yes
fig|6666666.120009.CDS.604	COG0531: Amino acid transporters	WP_017425755.1	germination protein	CDS	684233	685327	+	Yes
fig|6666666.120009.CDS.605	Spore germination protein GerAC, germination response to L-alanine and related amino acids (earliest stage)	WP_017425754.1	germination protein	CDS	685324	686523	+		YES
fig|6666666.120009.CDS.606	Negative regulator of phenolic acid metabolism PadR	WP_016819419.1	PadR family transcriptional regulator	CDS	687147	686599	-
fig|6666666.120009.CDS.607	Phenolic acid decarboxylase (EC 4.1.1.-)	WP_016819418.1	phenolic acid decarboxylase	CDS	687309	687800	+
fig|6666666.120009.CDS.608	hypothetical protein	WP_017425753.1	hypothetical protein	CDS	688355	687909	-
fig|6666666.120009.CDS.609	Transcriptional regulator HxlR, formaldehyde assimilation	WP_016819416.1	HxlR family transcriptional regulator	CDS	689021	688626	-
fig|6666666.120009.CDS.610	O-Glycosyl hydrolase family 30	WP_017425752.1	glycosyl hydrolase	CDS	690528	689185	-
fig|6666666.120009.CDS.611	Phosphate regulon transcriptional regulatory protein PhoB (SphR)	WP_016819414.1	DNA-binding response regulator	CDS	690763	691422	+
fig|6666666.120009.CDS.612	Sensor protein	WP_017425751.1	two-component sensor histidine kinase	CDS	691419	693188	+	Yes
fig|6666666.120009.CDS.613	CDP-diacylglycerol--serine O-phosphatidyltransferase (EC 2.7.8.8)	WP_025363970.1	CDP-diacylglycerol--serine O-phosphatidyltransferase	CDS	693192	693722	+	Yes
fig|6666666.120009.CDS.614	Alkaline phosphatase like protein	WP_016819411.1	DedA family protein	CDS	693745	694239	+	Yes
fig|6666666.120009.CDS.615	phosphate-starvation-inducible protein PsiE	WP_038978270.1	phosphate-starvation-inducible protein PsiE	CDS	694328	694744	+	Yes
fig|6666666.120009.CDS.616	membrane protein, putative	WP_013369319.1	AI-2E family transporter	CDS	694800	695807	+	Yes
fig|6666666.120009.CDS.617	Glyoxalase family protein	WP_017425749.1	glyoxalase or bleomycin resistance or dioxygenase family protein	CDS	696474	695938	-
fig|6666666.120009.CDS.618	NADPH-dependent FMN reductase	NA	NA	CDS	696696	696815	+
fig|6666666.120009.CDS.619	2-dehydropantoate 2-reductase (EC 1.1.1.169)	WP_017425747.1	2-dehydropantoate 2-reductase	CDS	697836	696907	-
fig|6666666.120009.CDS.620	hypothetical protein	NA	NA	CDS	697967	697824	-
fig|6666666.120009.CDS.621	hypothetical protein	WP_016819405.1	hypothetical protein	CDS	698314	698685	+
fig|6666666.120009.CDS.622	Oxygen-insensitive NAD(P)H nitroreductase (EC 1.-.-.-) / Dihydropteridine reductase (EC 1.5.1.34)	WP_017425746.1	NAD(P)H nitroreductase	CDS	698805	699431	+
fig|6666666.120009.CDS.623	Glyoxalase family protein	WP_017425745.1	ring-cleaving dioxygenase mhqO	CDS	699470	700429	+
fig|6666666.120009.CDS.624	COG0553: Superfamily II DNA/RNA helicases, SNF2 family	WP_017425744.1	helicase SNF	CDS	703909	700544	-
fig|6666666.120009.CDS.625	macrolide 2'-phosphotransferase	WP_017425743.1	hypothetical protein	CDS	705025	704075	-
fig|6666666.120009.CDS.626	Membrane metalloprotease	WP_017425742.1	Zn-dependent protease	CDS	705359	706447	+	Yes
fig|6666666.120009.CDS.627	transcriptional regulator, AraC family	WP_017425741.1	AraC family transcriptional regulator	CDS	707515	706601	-
fig|6666666.120009.CDS.628	Melibiose carrier protein, Na+/melibiose symporter	WP_017425740.1	MFS transporter	CDS	707689	709083	+	Yes
fig|6666666.120009.CDS.629	Beta-galactosidase (EC 3.2.1.23)	WP_017425739.1	beta-galactosidase	CDS	709183	711189	+
fig|6666666.120009.CDS.630	histidine kinase inteRNAl region	WP_017425738.1	sensor histidine kinase	CDS	711322	713121	+	Yes	YES
fig|6666666.120009.CDS.631	Two-component response regulator yesN	WP_038978264.1	DNA-binding response regulator [Paenibacillus polymyxa]	CDS	713118	714185	+
fig|6666666.120009.CDS.632	Multiple sugar ABC transporter, substrate-binding protein	WP_017425737.1	sugar ABC transporter substrate-binding protein	CDS	714296	715576	+		YES
fig|6666666.120009.CDS.633	Multiple sugar ABC transporter, membrane-spanning permease protein MsmF	WP_016819393.1	ABC transporter permease	CDS	715615	716499	+	Yes
fig|6666666.120009.CDS.634	Multiple sugar ABC transporter, membrane-spanning permease protein MsmG	WP_017425736.1	sugar ABC transporter permease	CDS	716496	717323	+	Yes	YES
fig|6666666.120009.CDS.635	Mannan endo-1,4-beta-mannosidase (EC 3.2.1.78)	WP_017425735.1	glycoside hydrolase	CDS	718545	717595	-		YES
fig|6666666.120009.CDS.636	hypothetical protein	WP_019686102.1	hypothetical protein [Paenibacillus polymyxa]	CDS	719752	720798	+
fig|6666666.120009.CDS.637	FIG00977882: hypothetical protein	WP_017425732.1	hypothetical protein	CDS	724397	721098	-
fig|6666666.120009.CDS.638	Quinolone resistance protein	WP_017425731.1	bTB or POZ domain-containing protein KCTD9	CDS	724548	725186	+
fig|6666666.120009.CDS.639	conserved protein	WP_016819386.1	hypothetical protein	CDS	725477	725259	-
fig|6666666.120009.CDS.640	hypothetical protein	NA	NA	CDS	725515	725634	+
fig|6666666.120009.CDS.641	Transcriptional regulator, GntR family domain / Aspartate aminotransferase (EC 2.6.1.1)	WP_017425730.1	transcriptional regulator	CDS	727348	725810	-
fig|6666666.120009.CDS.642	Pyridoxamine 5'-phosphate oxidase-related, FMN-binding	WP_017425729.1	flavin-nucleotide-binding protein	CDS	727464	728075	+
fig|6666666.120009.CDS.643	YdgC	WP_017425727.1	TetR family transcriptional regulator	CDS	728331	728915	+
fig|6666666.120009.CDS.644	hypothetical protein	NA	NA	CDS	729004	729123	+
fig|6666666.120009.CDS.645	hypothetical protein	NA	NA	CDS	729189	729311	+
fig|6666666.120009.CDS.646	HTH-type transcriptional regulator yfmP	WP_017425726.1	MerR family transcriptional regulator	CDS	729480	729935	+
fig|6666666.120009.CDS.647	L-Proline/Glycine betaine transporter ProP	WP_016819379.1	MFS transporter	CDS	729976	731187	+	Yes
fig|6666666.120009.CDS.648	Universal stress protein family	WP_016819378.1	universal stress protein UspA	CDS	731215	731643	+
fig|6666666.120009.CDS.649	Aldehyde dehydrogenase (EC 1.2.1.3)	WP_017425725.1	aldehyde dehydrogenase	CDS	731686	733104	+
fig|6666666.120009.CDS.650	3-oxoacyl-[acyl-carrier protein] reductase (EC 1.1.1.100)	WP_017425724.1	short-chain dehydrogenase	CDS	734057	733263	-
fig|6666666.120009.CDS.651	protein of unknown function DUF1330	WP_017425723.1	hypothetical protein	CDS	734315	734142	-
fig|6666666.120009.CDS.652	hypothetical protein	WP_017425722.1	hypothetical protein	CDS	734650	734462	-
fig|6666666.120009.CDS.653	Transcriptional regulator, DeoR family	WP_017425721.1	transcriptional regulator	CDS	735650	734739	-
fig|6666666.120009.CDS.654	NAD(P)H oxidoreductase YRKL (EC 1.6.99.-) @ Putative NADPH-quinone reductase (modulator of drug activity B) @ Flavodoxin 2	WP_017425720.1	NAD(P)H dehydrogenase	CDS	736068	736628	+
fig|6666666.120009.CDS.655	transcriptional regulator, AbrB family	WP_016819375.1	hypothetical protein	CDS	737594	737130	-
fig|6666666.120009.CDS.656	hypothetical protein	WP_017425719.1	hypothetical protein	CDS	737844	738716	+
fig|6666666.120009.CDS.657	Transcriptional regulator, MerR family	WP_013369358.1	MerR family transcriptional regulator	CDS	738831	739202	+
fig|6666666.120009.CDS.658	hypothetical protein	NA	NA	CDS	739224	739361	+
fig|6666666.120009.CDS.659	transcriptional regulator, MerR family	WP_017425718.1	MerR family transcriptional regulator	CDS	739442	740206	+
fig|6666666.120009.CDS.660	YxeD	WP_017425717.1	hypothetical protein	CDS	740778	740302	-
fig|6666666.120009.CDS.661	Free methionine-(R)-sulfoxide reductase, contains GAF domain	WP_016819371.1	hypothetical protein	CDS	741348	740869	-
fig|6666666.120009.CDS.662	hypothetical protein	WP_016819370.1	hypothetical protein	CDS	741698	742003	+
fig|6666666.120009.CDS.663	acetyltransferase, GNAT family	WP_016819369.1	N-acetyltransferase	CDS	742192	742788	+
fig|6666666.120009.CDS.664	Transmembrane component YkoC of energizing module of thiamin-regulated ECF transporter for HydroxyMethylPyrimidine	WP_017428458.1	cobalt ABC transporter permease	CDS	742904	743530	+	Yes
fig|6666666.120009.CDS.665	Substrate-specific component YkoE of thiamin-regulated ECF transporter for HydroxyMethylPyrimidine	WP_016819367.1	membrane protein	CDS	743689	744276	+	Yes
fig|6666666.120009.CDS.666	ABC transporter ATP-binding protein	WP_017428457.1	cobalt ABC transporter ATP-binding protein	CDS	744366	745889	+
fig|6666666.120009.CDS.667	drug resistance transporter, EmrB/QacA family	WP_019686125.1	MFS transporter [Paenibacillus polymyxa]	CDS	746063	747577	+	Yes
fig|6666666.120009.CDS.668	Levansucrase (EC 2.4.1.10)	WP_017428455.1	levansucrase	CDS	748187	749686	+		YES
fig|6666666.120009.CDS.669	Levanase (EC 3.2.1.65)	WP_017428454.1	levanase	CDS	749794	751386	+	Yes	YES
fig|6666666.120009.CDS.670	Transcriptional regulator, MarR family	WP_013369372.1	MarR family transcriptional regulator	CDS	752052	751555	-
fig|6666666.120009.CDS.671	hypothetical protein	WP_017428453.1	hypothetical protein	CDS	752306	752728	+
fig|6666666.120009.CDS.672	Spore coat protein F	WP_017428452.1	spore coat protein	CDS	752924	753109	+
fig|6666666.120009.CDS.673	Spore coat protein F	WP_038978269.1	spore coat protein	CDS	753125	753424	+
fig|6666666.120009.CDS.674	aromatic amino acid transporter	WP_017428450.1	transporter	CDS	753581	754921	+	Yes
fig|6666666.120009.CDS.675	FIG01225350: hypothetical protein	WP_013369378.1	threonine transporter	CDS	755421	754942	-	Yes
fig|6666666.120009.CDS.676	Putative phosphosugar isomerase	WP_017428449.1	sugar isomerase	CDS	755851	756819	+
fig|6666666.120009.CDS.677	Fructoselysine kinase (EC 2.7.1.-)	WP_017428448.1	fructoselysine 6-kinase	CDS	756848	757660	+
fig|6666666.120009.CDS.678	regulatory protein, GntR:Bacterial regulatory protein, GntR	WP_016819354.1	GntR family transcriptional regulator	CDS	757756	758469	+
fig|6666666.120009.CDS.679	Exoenzymes regulatory protein AepA precursor	WP_017428447.1	metal-dependent hydrolase	CDS	758604	760187	+
fig|6666666.120009.CDS.680	Arginine/ornithine antiporter ArcD	WP_017428446.1	C4-dicarboxylate ABC transporter	CDS	760190	761620	+	Yes
fig|6666666.120009.CDS.681	Ribonuclease J2 (endoribonuclease in RNA processing)	WP_016819351.1	ribonuclease J	CDS	761792	763462	+
fig|6666666.120009.CDS.682	NAD(FAD)-utilizing dehydrogenases	WP_026065505.1	hypothetical protein	CDS	764891	763632	-
fig|6666666.120009.CDS.683	Sporulation kinase	WP_038978262.1	histidine kinase [Paenibacillus polymyxa]	CDS	765187	766926	+	Yes
fig|6666666.120009.CDS.684	hypothetical protein	WP_016819348.1	hypothetical protein	CDS	767069	767503	+
fig|6666666.120009.CDS.685	hypothetical protein	NA	NA	CDS	767478	767606	+
fig|6666666.120009.CDS.686	NAD synthetase (EC 6.3.1.5)	WP_017428444.1	NAD(+) synthetase	CDS	767606	768415	+
fig|6666666.120009.CDS.687	esterase/lipase/thioesterase family protein	WP_016819346.1	lysophospholipase	CDS	769334	768507	-
fig|6666666.120009.CDS.688	Holo-[acyl-carrier protein] synthase (EC 2.7.8.7)	WP_016819345.1	holo-[acyl-carrier-protein] synthase	CDS	769516	769920	+
fig|6666666.120009.CDS.689	A/G-specific adenine glycosylase (EC 3.2.2.-)	WP_017428442.1	A or G-specific adenine glycosylase	CDS	769925	771139	+
fig|6666666.120009.CDS.690	MSM (multiple sugar metabolism) operon regulatory protein	WP_016819343.1	AraC family transcriptional regulator	CDS	772064	771243	-
fig|6666666.120009.CDS.691	Alpha-galactosidase (EC 3.2.1.22)	WP_016819342.1	alpha-galactosidase	CDS	772239	774431	+
fig|6666666.120009.CDS.692	Sucrose-6-phosphate hydrolase (EC 3.2.1.B3)	WP_016819341.1	PTS sugar transporter subunit IIA	CDS	774456	775895	+	Yes
fig|6666666.120009.CDS.693	hypothetical protein	WP_017428441.1	DNA damage-inducible protein DinB	CDS	776468	775980	-
fig|6666666.120009.CDS.694	Manganese superoxide dismutase (EC 1.15.1.1)	WP_016819339.1	superoxide dismutase	CDS	777219	776605	-
fig|6666666.120009.CDS.695	hypothetical protein	NA	NA	CDS	777656	777769	+
fig|6666666.120009.CDS.696	FIG00895284: hypothetical protein	WP_013369410.1	N-acetyltransferase	CDS	777741	778166	+
fig|6666666.120009.CDS.697	Signal peptidase I (EC 3.4.21.89)	WP_016819338.1	signal peptidase I	CDS	778286	778870	+	Yes
fig|6666666.120009.CDS.698	Ribonuclease HI (EC 3.1.26.4)	WP_016819337.1	ribonuclease HI	CDS	778964	779401	+
fig|6666666.120009.CDS.699	Iron-sulfur cluster-binding protein	WP_038978261.1	epoxyqueuosine reductase [Paenibacillus polymyxa]	CDS	779498	781231	+
fig|6666666.120009.CDS.700	FIG00895350: hypothetical protein	WP_013369414.1	hypothetical protein	CDS	781337	781591	+	Yes
fig|6666666.120009.CDS.701	GTP cyclohydrolase I (EC 3.5.4.16) type 1	WP_013369415.1	GTP cyclohydrolase I FolE	CDS	781646	782239	+
fig|6666666.120009.CDS.702	Lipoate-protein ligase A	WP_016819335.1	lipoate--protein ligase	CDS	782438	783283	+
fig|6666666.120009.CDS.703	Superoxide dismutase [Fe] (EC 1.15.1.1)	WP_017428439.1	superoxide dismutase	CDS	784674	783295	-
fig|6666666.120009.CDS.704	transposase in Marinococcus halophilus	WP_017428438.1	transposase	CDS	785006	785323	+
fig|6666666.120009.CDS.705	Mobile element protein	WP_038978260.1	tail length tape measure protein	CDS	785326	786114	+
fig|6666666.120009.CDS.706	hypothetical protein	WP_017428436.1	alpha or beta hydrolase	CDS	787256	786219	-	Yes
fig|6666666.120009.CDS.707	Transcriptional regulator, IclR family	WP_016819332.1	IclR family transcriptional regulator	CDS	787555	788298	+
fig|6666666.120009.CDS.708	Hydroxymethylpyrimidine phosphate synthase ThiC (EC 4.1.99.17)	WP_017428435.1	phosphomethylpyrimidine synthase ThiC	CDS	788714	790558	+
fig|6666666.120009.CDS.709	hypothetical protein	NA	NA	CDS	790668	790802	+
fig|6666666.120009.CDS.710	hypothetical protein	NA	NA	CDS	790918	790766	-
fig|6666666.120009.CDS.711	hypothetical protein	NA	NA	CDS	791312	791428	+
fig|6666666.120009.CDS.712	membrane protein, putative	WP_013369422.1	membrane protein	CDS	791425	792261	+	Yes
fig|6666666.120009.CDS.713	Aconitate hydratase (EC 4.2.1.3)	WP_016819329.1	aconitate hydratase	CDS	795144	792433	-
fig|6666666.120009.CDS.714	FIG00895373: hypothetical protein	WP_017428434.1	hypothetical protein	CDS	795565	796560	+
fig|6666666.120009.CDS.715	D-alanine--D-alanine ligase (EC 6.3.2.4)	WP_019686144.1	D-alanine--D-alanine ligase A [Paenibacillus polymyxa]	CDS	796634	797722	+
fig|6666666.120009.CDS.716	FIG00895313: hypothetical protein	WP_016819326.1	hypothetical protein	CDS	797825	798148	+
fig|6666666.120009.CDS.717	UV-endonuclease UvdE family	WP_013369428.1	UV damage endonuclease UvsE	CDS	798288	799289	+
fig|6666666.120009.CDS.718	Inositol-1-monophosphatase (EC 3.1.3.25)	WP_017428433.1	inositol monophosphatase	CDS	799454	800329	+
fig|6666666.120009.CDS.719	hypothetical protein	WP_013369430.1	hypothetical protein	CDS	800366	800608	+
fig|6666666.120009.CDS.720	hypothetical protein	NA	NA	CDS	800769	800605	-
fig|6666666.120009.CDS.721	Two-component sensor histidine kinase	WP_026065504.1	two-component sensor histidine kinase	CDS	800773	802503	+	Yes
fig|6666666.120009.CDS.722	DNA-binding response regulator, AraC family	WP_017428431.1	DNA-binding response regulator	CDS	802481	804040	+
fig|6666666.120009.CDS.723	Predicted rhamnose oligosaccharide ABC transport system, substrate-binding component	WP_013369433.1	sugar ABC transporter substrate-binding protein	CDS	804215	805507	+		YES
fig|6666666.120009.CDS.724	Predicted rhamnose oligosaccharide ABC transport system, permease component 2	WP_017428430.1	ABC transporter permease	CDS	805698	806606	+	Yes
fig|6666666.120009.CDS.725	Predicted rhamnose oligosaccharide ABC transport system, permease component	WP_013369435.1	ABC transporter permease	CDS	806612	807451	+	Yes
fig|6666666.120009.CDS.726	rhamnogalacturonan acetylesterase	WP_017428429.1	lipase	CDS	807470	808582	+
fig|6666666.120009.CDS.727	Rhamnogalacturonides degradation protein RhiN	NA	NA	CDS	808596	808715	+
fig|6666666.120009.CDS.728	Rhamnogalacturonides degradation protein RhiN	WP_017428427.1	rhamnogalacturonyl hydrolase	CDS	808766	809644	+
fig|6666666.120009.CDS.729	Predicted L-rhamnose mutarotase	WP_017428426.1	hypothetical protein	CDS	809696	810097	+
fig|6666666.120009.CDS.730	Permease of the drug/metabolite transporter (DMT) superfamily	WP_017428425.1	EamA family transporter	CDS	811147	810197	-	Yes
fig|6666666.120009.CDS.731	Glutamate-1-semialdehyde aminotransferase (EC 5.4.3.8)	WP_013369440.1	glutamate-1-semialdehyde 2,1-aminomutase	CDS	812674	811355	-
fig|6666666.120009.CDS.732	Cell envelope-associated transcriptional attenuator LytR-CpsA-Psr, subfamily M (as in PMID19099556)	WP_013369441.1	transcriptional regulator	CDS	813875	812754	-	Yes
fig|6666666.120009.CDS.733	ABC transporter, ATP-binding protein	WP_013369442.1	daunorubicin ABC transporter ATP-binding protein	CDS	813979	815019	+
fig|6666666.120009.CDS.734	Daunorubicin resistance transmembrane protein	WP_013369443.1	daunorubicin ABC transporter permease	CDS	815012	815806	+	Yes
fig|6666666.120009.CDS.735	ABC transporter, permease protein, putative	WP_038978267.1	ABC transporter permease	CDS	815811	816599	+	Yes
fig|6666666.120009.CDS.736	Thiol peroxidase, Bcp-type (EC 1.11.1.15)	WP_016819310.1	peroxiredoxin	CDS	816642	817118	+
fig|6666666.120009.CDS.737	Spore germination protein GerKB	WP_016819309.1	germination protein	CDS	818297	817182	-	Yes
fig|6666666.120009.CDS.738	hypothetical protein	WP_016819308.1	hypothetical protein	CDS	818549	818313	-	Yes
fig|6666666.120009.CDS.739	Spore germination protein GerKB	WP_016819307.1	germination protein	CDS	819693	818581	-	Yes
fig|6666666.120009.CDS.740	Spore germination protein GerKC	WP_016819306.1	germination protein GerC [Paenibacillus polymyxa]	CDS	820904	819696	-
fig|6666666.120009.CDS.741	Spore germination protein GerKA	WP_017428422.1	spore germination protein	CDS	822442	820901	-	Yes
fig|6666666.120009.CDS.742	hypothetical protein	NA	NA	CDS	822570	822695	+
fig|6666666.120009.CDS.743	Alkaline phosphatase like protein	WP_017428421.1	alkaline phosphatase	CDS	823614	822958	-	Yes
fig|6666666.120009.CDS.744	GMP synthase [glutamine-hydrolyzing] (EC 6.3.5.2)	WP_017428420.1	GMP synthetase	CDS	823760	825298	+
fig|6666666.120009.CDS.745	Alpha-aspartyl dipeptidase Peptidase E (EC 3.4.13.21)	WP_017428419.1	peptidase S51	CDS	825766	826383	+
fig|6666666.120009.CDS.746	oxidoreductase	WP_017428418.1	dehydrogenase	CDS	827612	826482	-
fig|6666666.120009.CDS.747	Chromosome initiation inhibitor	WP_017428417.1	transcriptional regulator	CDS	827742	828587	+
fig|6666666.120009.CDS.748	Transcriptional regulator, MarR family	WP_026065503.1	transcriptional regulator	CDS	828777	829247	+
fig|6666666.120009.CDS.749	hypothetical protein	WP_017428414.1	hypothetical protein	CDS	829285	829674	+
fig|6666666.120009.CDS.750	Xanthine/uracil/thiamine/ascorbate permease family protein	WP_017428413.1	NCS2 family permease	CDS	829895	831265	+	Yes
fig|6666666.120009.RNA.57	5S RNA	NA	NA	RNA	831680	831796	+
fig|6666666.120009.CDS.751	3-oxoacyl-[acyl-carrier-protein] synthase, KASIII (EC 2.3.1.180)	WP_017426163.1	ketoacyl-ACP synthase III	CDS	832012	833004	+
fig|6666666.120009.CDS.752	DNA topoisomerase III (EC 5.99.1.2)	WP_017426164.1	DNA topoisomerase III	CDS	833137	835272	+
fig|6666666.120009.CDS.753	hypothetical protein	NA	NA	CDS	835371	835508	+
fig|6666666.120009.CDS.754	L-asparaginase (EC 3.5.1.1)	WP_017426165.1	L-asparaginase	CDS	836851	835691	-		YES
fig|6666666.120009.CDS.755	hypothetical protein	NA	NA	CDS	837089	837250	+
fig|6666666.120009.CDS.756	hypothetical protein	NA	NA	CDS	837341	837213	-
fig|6666666.120009.CDS.757	unknown	WP_016819762.1	hypothetical protein	CDS	837536	837799	+	Yes
fig|6666666.120009.CDS.758	Universal stress protein family	WP_013369465.1	universal stress protein UspA	CDS	837948	838382	+
fig|6666666.120009.CDS.759	Phosphoribosylaminoimidazole carboxylase catalytic subunit (EC 4.1.1.21)	WP_013369467.1	5-(carboxyamino)imidazole ribonucleotide mutase	CDS	838981	839466	+
fig|6666666.120009.CDS.760	Phosphoribosylaminoimidazole carboxylase ATPase subunit (EC 4.1.1.21)	WP_017426166.1	5-(carboxyamino)imidazole ribonucleotide synthase	CDS	839463	840638	+
fig|6666666.120009.CDS.761	Adenylosuccinate lyase (EC 4.3.2.2)	WP_016819766.1	adenylosuccinate lyase	CDS	840641	841939	+
fig|6666666.120009.CDS.762	hypothetical protein	NA	NA	CDS	842367	842218	-
fig|6666666.120009.CDS.763	Phosphoribosylaminoimidazole-succinocarboxamide synthase (EC 6.3.2.6)	WP_017426169.1	phosphoribosylaminoimidazolesuccinocarboxamide synthase	CDS	842557	843438	+
fig|6666666.120009.CDS.764	Phosphoribosylformylglycinamidine synthase, PurS subunit (EC 6.3.5.3)	WP_007428837.1	phosphoribosylformylglycinamidine synthase subunit PurS	CDS	843497	843742	+
fig|6666666.120009.CDS.765	Phosphoribosylformylglycinamidine synthase, glutamine amidotransferase subunit (EC 6.3.5.3)	WP_017426170.1	phosphoribosylformylglycinamidine synthase I	CDS	843747	844436	+
fig|6666666.120009.CDS.766	Phosphoribosylformylglycinamidine synthase, synthetase subunit (EC 6.3.5.3)	WP_017426171.1	phosphoribosylformylglycinamidine synthase II	CDS	844414	846657	+
fig|6666666.120009.CDS.767	Amidophosphoribosyltransferase (EC 2.4.2.14)	WP_017426172.1	amidophosphoribosyltransferase	CDS	846642	848123	+
fig|6666666.120009.CDS.768	Phosphoribosylformylglycinamidine cyclo-ligase (EC 6.3.3.1)	WP_017426173.1	phosphoribosylformylglycinamidine cyclo-ligase	CDS	848835	849875	+
fig|6666666.120009.CDS.769	Phosphoribosylglycinamide formyltransferase (EC 2.1.2.2)	WP_017426174.1	phosphoribosylglycinamide formyltransferase	CDS	849875	850489	+
fig|6666666.120009.CDS.770	IMP cyclohydrolase (EC 3.5.4.10) / Phosphoribosylaminoimidazolecarboxamide formyltransferase (EC 2.1.2.3)	WP_016819773.1	bifunctional phosphoribosylaminoimidazolecarboxamide formyltransferase or inosine monophosphate cyclohydrolase	CDS	850620	852164	+
fig|6666666.120009.CDS.771	Phosphoribosylamine--glycine ligase (EC 6.3.4.13)	WP_017426175.1	phosphoribosylamine--glycine ligase	CDS	852228	853493	+
fig|6666666.120009.CDS.772	possible transcriptional regulator YdgC	WP_017426176.1	TetR family transcriptional regulator	CDS	853618	854295	+
fig|6666666.120009.CDS.773	Cystine ABC transporter, periplasmic cystine-binding protein FliY	WP_017426177.1	cysteine ABC transporter substrate-binding protein	CDS	854395	855252	+		YES
fig|6666666.120009.CDS.774	Cystine ABC transporter, permease protein	WP_016819779.1	amino acid ABC transporter permease	CDS	855338	855985	+	Yes
fig|6666666.120009.CDS.775	amino acid ABC transporter, ATP-binding protein	WP_026065366.1	amino acid ABC transporter ATPase	CDS	856000	856749	+
fig|6666666.120009.CDS.776	OsmC/Ohr family protein	WP_013369486.1	hypothetical protein	CDS	856799	857224	+
fig|6666666.120009.CDS.777	Heme ABC type transporter HtsABC, permease protein HtsC	WP_017426179.1	iron-dicitrate ABC transporter permease	CDS	858376	857399	-	Yes
fig|6666666.120009.CDS.778	Heme ABC type transporter HtsABC, permease protein HtsB	WP_017426180.1	siderophore ABC transporter permease	CDS	859377	858373	-	Yes
fig|6666666.120009.CDS.779	Heme ABC type transporter HtsABC, heme-binding protein	WP_017426181.1	Fe3+-citrate ABC transporter substrate-binding protein	CDS	860354	859374	-		YES
fig|6666666.120009.CDS.780	response regulator	WP_017426182.1	two-component system response regulator	CDS	861287	860559	-
fig|6666666.120009.CDS.781	Sensor kinase CitA, DpiB (EC 2.7.3.-)	WP_017426183.1	histidine kinase	CDS	862947	861280	-	Yes
fig|6666666.120009.CDS.782	hypothetical protein	WP_017426184.1	monooxygenase	CDS	863109	863402	+
fig|6666666.120009.CDS.783	oxidoreductase of aldo/keto reductase family, subgroup 1	WP_017426185.1	glyoxal reductase	CDS	863448	864272	+
fig|6666666.120009.CDS.784	FIG038982: hypothetical protein	WP_017426186.1	membrane protein	CDS	865000	864344	-	Yes
fig|6666666.120009.CDS.785	FIG004131: Transcriptional regulator, ArsR family	WP_016819789.1	transcriptional regulator	CDS	865308	864997	-
fig|6666666.120009.CDS.786	Carboxylesterase (EC 3.1.1.1)	WP_017426187.1	carboxylesterase	CDS	865521	866132	+
fig|6666666.120009.CDS.787	Small, acid-soluble spore protein tlp	WP_016819791.1	small acid-soluble spore protein Tlp	CDS	866206	866430	+
fig|6666666.120009.CDS.788	Alpha-arabinosides ABC transport system, substrate-binding protein	WP_017426188.1	arabinose-binding protein	CDS	866668	867960	+		YES
fig|6666666.120009.CDS.789	Alpha-arabinosides ABC transport system, permease protein 1	WP_038978135.1	arabinose transporter permease	CDS	867988	868950	+	Yes
fig|6666666.120009.CDS.790	Alpha-arabinosides ABC transport system, permease protein 2	WP_013369500.1	arabinose transporter permease	CDS	868954	869793	+	Yes
fig|6666666.120009.CDS.791	Threonine dehydratase biosynthetic (EC 4.3.1.19)	WP_031462902.1	threonine dehydratase [Paenibacillus polymyxa]	CDS	870079	871413	+
fig|6666666.120009.CDS.793	Major facilitator family transporter	WP_017426191.1	MFS transporter	CDS	871813	872952	+	Yes
fig|6666666.120009.CDS.792	hypothetical protein	NA	NA	CDS	871826	871713	-
fig|6666666.120009.CDS.794	Transcriptional regulator, AsnC family	WP_017426192.1	hypothetical protein	CDS	873458	873015	-
fig|6666666.120009.CDS.795	Beta-lactamase class C and other penicillin binding proteins	WP_017426193.1	hypothetical protein	CDS	873629	874795	+
fig|6666666.120009.CDS.796	Arabinan endo-1,5-alpha-L-arabinosidase (EC 3.2.1.99)	WP_017426194.1	arabinan endo-1,5-alpha-L-arabinosidase	CDS	875030	876004	+		YES
fig|6666666.120009.CDS.797	ABC-type Fe3+-siderophore transport system, permease component	WP_049885677.1	ferrichrome ABC transporter permease	CDS	876204	877289	+	Yes
fig|6666666.120009.CDS.798	Ferrichrome transport system permease protein FhuG	WP_017426196.1	iron ABC transporter permease	CDS	877289	878314	+	Yes
fig|6666666.120009.CDS.799	iron compound ABC transporter, iron compound-binding protein, putative	WP_017426197.1	iron-hydroxamate ABC transporter substrate-binding protein	CDS	878443	879390	+		YES
fig|6666666.120009.CDS.800	hypothetical protein	WP_017426198.1	hypothetical protein	CDS	879984	879553	-	Yes
fig|6666666.120009.CDS.801	hypothetical protein	NA	NA	CDS	880020	880133	+
fig|6666666.120009.CDS.802	hypothetical protein	WP_025364061.1	hypothetical protein	CDS	880180	880479	+
fig|6666666.120009.CDS.803	Alpha/beta superfamily hydrolase	WP_016819801.1	alpha or beta hydrolase	CDS	880754	881578	+
fig|6666666.120009.CDS.804	FIG074102: hypothetical protein	WP_017426200.1	dioxygenase	CDS	881671	882462	+
fig|6666666.120009.CDS.805	hypothetical protein	NA	NA	CDS	883725	882535	-
fig|6666666.120009.CDS.806	FIG00673901: hypothetical protein	WP_013369513.1	Crp or Fnr family transcriptional regulator	CDS	884360	883842	-	Yes
fig|6666666.120009.CDS.807	FIG00895120: hypothetical protein	WP_017426202.1	hypothetical protein	CDS	884611	885705	+		YES
fig|6666666.120009.CDS.808	Phosphate transport regulator (distant homolog of PhoU)	WP_007428879.1	hypothetical protein	CDS	885894	886508	+
fig|6666666.120009.CDS.809	Probable low-affinity inorganic phosphate transporter	WP_016819805.1	inorganic phosphate transporter	CDS	886523	887512	+	Yes
fig|6666666.120009.CDS.810	/ Glutamine transport system permease protein GlnP (TC 3.A.1.3.2)	WP_017426203.1	glutamine ABC transporter permease	CDS	887754	889202	+	Yes	YES
fig|6666666.120009.CDS.811	Glutamate transport ATP-binding protein	WP_013369518.1	peptide ABC transporter ATP-binding protein	CDS	889195	889923	+
fig|6666666.120009.CDS.812	Magnesium and cobalt transport protein CorA	WP_017426204.1	magnesium and cobalt transport protein CorA	CDS	890464	891423	+	Yes
fig|6666666.120009.CDS.813	hypothetical protein	WP_017426205.1	hypothetical protein	CDS	891783	891430	-
fig|6666666.120009.CDS.814	His repressor	WP_007428885.1	hypothetical protein	CDS	892175	892465	+
fig|6666666.120009.CDS.815	FIG00895149: hypothetical protein	WP_017426206.1	cobalamin biosynthesis protein CbiX	CDS	892465	893253	+
fig|6666666.120009.CDS.816	Transcription regulator [contains diacylglycerol kinase catalytic domain]	WP_017426207.1	lipid kinase	CDS	893431	894312	+
fig|6666666.120009.CDS.817	RNA methyltransferase, TrmA family	WP_017426208.1	23S rRNA (uracil-5-)-methyltransferase RumA	CDS	894537	896300	+
fig|6666666.120009.CDS.818	Type I restriction-modification system, DNA-methyltransferase subunit M (EC 2.1.1.72)	WP_038978098.1	type I restriction-modification system subunit M [Paenibacillus polymyxa]	CDS	897034	898581	+
fig|6666666.120009.CDS.819	Type I restriction-modification system, specificity subunit S (EC 3.1.21.3)	WP_017426209.1	hypothetical protein (TypeI RE subunit S)	CDS	898578	899840	+
fig|6666666.120009.CDS.820	Anticodon nuclease	WP_052237008.1	anticodon nuclease [Paenibacillus polymyxa]	CDS	899842	901038	+
fig|6666666.120009.CDS.821	Type I restriction-modification system, restriction subunit R (EC 3.1.21.3)	WP_017426212.1	DEAD or DEAH box helicase (TypeI RE subunit R)	CDS	901071	904169	+
fig|6666666.120009.CDS.822	Type I restriction-modification system, DNA-methyltransferase subunit M (EC 2.1.1.72)	WP_017426213.1	hypothetical protein (TypeI RE subunit R)	CDS	904193	904486	+
fig|6666666.120009.CDS.823	tRNA dihydrouridine synthase B (EC 1.-.-.-)	NA	NA	CDS	904871	905539	+
fig|6666666.120009.CDS.824	hypothetical protein	WP_038978100.1	hypothetical protein [Paenibacillus polymyxa]	CDS	906637	906864	+
fig|6666666.120009.CDS.825	hypothetical protein	WP_017426218.1	hypothetical protein	CDS	906917	908845	+
fig|6666666.120009.CDS.826	hypothetical protein	WP_017426219.1	hypothetical protein	CDS	908835	909680	+
fig|6666666.120009.CDS.827	hypothetical protein	WP_017426220.1	hypothetical protein	CDS	909683	910456	+
fig|6666666.120009.CDS.828	DNA-cytosine methyltransferase (EC 2.1.1.37)	WP_017426221.1	DNA cytosine methyltransferase	CDS	911301	912920	+
fig|6666666.120009.CDS.829	hypothetical protein	NA	NA	CDS	913359	913105	-
fig|6666666.120009.CDS.830	hypothetical protein	WP_038978101.1	hypothetical protein [Paenibacillus polymyxa]	CDS	913942	915621	+
fig|6666666.120009.CDS.831	ABC-type antimicrobial peptide transport system, permease component	WP_017426225.1	ABC transporter permease	CDS	916160	916333	+	Yes
fig|6666666.120009.CDS.832	Transcriptional regulator, AraC family	WP_017426227.1	AraC family transcriptional regulator	CDS	917612	916671	-
fig|6666666.120009.CDS.833	Rhamnogalacturonides degradation protein RhiN	WP_017426228.1	rhamnogalacturonyl hydrolase	CDS	917962	918981	+
fig|6666666.120009.CDS.834	Lacto-N-biose phosphorylase (EC 2.4.1.211)	WP_017426229.1	D-galactosyl-beta-1->4-L-rhamnose phosphorylase	CDS	918994	921168	+
fig|6666666.120009.CDS.835	hypothetical protein	WP_016819835.1	hypothetical protein	CDS	921330	921692	+
fig|6666666.120009.CDS.836	Transcriptional regulator, DeoR family	WP_017426230.1	transcriptional regulator	CDS	922721	921783	-
fig|6666666.120009.CDS.837	PhnB protein; putative DNA binding 3-demethylubiquinone-9 3-methyltransferase domain protein	WP_017426231.1	VOC family protein	CDS	922846	923295	+
fig|6666666.120009.CDS.838	Selenoprotein O and cysteine-containing homologs	WP_017426232.1	hypothetical protein	CDS	923407	924885	+
fig|6666666.120009.CDS.839	3-oxoacyl-[acyl-carrier protein] reductase (EC 1.1.1.100)	WP_017426233.1	short-chain dehydrogenase	CDS	925759	924995	-
fig|6666666.120009.CDS.840	D-serine/D-alanine/glycine transporter	WP_017426234.1	amino acid permease	CDS	926247	927629	+	Yes
fig|6666666.120009.CDS.841	Alcohol dehydrogenase (EC 1.1.1.1)	WP_017426235.1	zinc-binding dehydrogenase	CDS	928885	927845	-
fig|6666666.120009.CDS.842	Transcriptional regulator, MerR family	WP_017426236.1	MerR family transcriptional regulator	CDS	929230	929562	+
fig|6666666.120009.CDS.843	hypothetical protein	WP_017426237.1	hypothetical protein	CDS	929679	930386	+	Yes
fig|6666666.120009.CDS.844	DNA polymerase III subunits gamma and tau (EC 2.7.7.7)	WP_017426238.1	peptidase M28	CDS	930805	933717	+
fig|6666666.120009.CDS.845	Oxygen-insensitive NAD(P)H nitroreductase (EC 1.-.-.-) / Dihydropteridine reductase (EC 1.5.1.34)	WP_017426239.1	NAD(P)H-dependent oxidoreductase	CDS	934504	933830	-
fig|6666666.120009.CDS.846	Transcriptional regulator, MarR family; Cinnamoyl ester hydrolase	WP_017426240.1	ArsR family transcriptional regulator	CDS	934647	935027	+
fig|6666666.120009.CDS.847	Ferrichrome-binding periplasmic protein precursor (TC 3.A.1.14.3)	WP_049885678.1	iron(3+)-hydroxamate-binding protein yxeB	CDS	935253	936224	+		YES
fig|6666666.120009.CDS.848	BNR repeat domain protein	WP_017426242.1	copper amine oxidase	CDS	937845	936343	-		YES
fig|6666666.120009.CDS.849	Formiminotetrahydrofolate cyclodeaminase (EC 4.3.1.4)	WP_017426243.1	methenyltetrahydrofolate cyclohydrolase	CDS	938703	938065	-
fig|6666666.120009.CDS.850	Methylenetetrahydrofolate dehydrogenase (NADP+) (EC 1.5.1.5) / Methenyltetrahydrofolate cyclohydrolase (EC 3.5.4.9)	WP_017426244.1	bifunctional 5,10-methylene-tetrahydrofolate dehydrogenase or 5,10-methylene-tetrahydrofolate cyclohydrolase	CDS	939566	938700	-
fig|6666666.120009.CDS.851	Fatty-acid desaturase (EC 1.14.99.-)	WP_016819850.1	fatty acid desaturase	CDS	939976	941037	+	Yes
fig|6666666.120009.CDS.852	sensor histidine kinase	WP_017426245.1	two-component sensor histidine kinase	CDS	941098	942231	+	Yes
fig|6666666.120009.CDS.853	putative two-component system response regulator	WP_017426246.1	DNA-binding response regulator	CDS	942228	942827	+
fig|6666666.120009.CDS.854	Deoxyadenosine kinase (EC 2.7.1.76) / Deoxyguanosine kinase (EC 2.7.1.113)	WP_016819853.1	deoxyguanosine kinase	CDS	942963	943616	+
fig|6666666.120009.CDS.855	Deoxyadenosine kinase (EC 2.7.1.76) / Deoxyguanosine kinase (EC 2.7.1.113)	WP_017426248.1	deoxycytidine kinase	CDS	943616	944257	+
fig|6666666.120009.CDS.856	Possible oxidoreductase	WP_017426249.1	oxidoreductase	CDS	944448	945449	+
fig|6666666.120009.CDS.857	hypothetical protein	NA	NA	CDS	945753	945622	-
fig|6666666.120009.CDS.858	Methionine ABC transporter ATP-binding protein	WP_017426250.1	methionine ABC transporter ATP-binding protein	CDS	945781	946806	+
fig|6666666.120009.CDS.859	Methionine ABC transporter permease protein	WP_016819857.1	methionine ABC transporter permease	CDS	946796	947458	+	Yes
fig|6666666.120009.CDS.860	Methionine ABC transporter substrate-binding protein	WP_016819858.1	methionine ABC transporter substrate-binding protein	CDS	947502	948389	+		YES
fig|6666666.120009.CDS.861	Catalyzes the cleavage of p-aminobenzoyl-glutamate to p-aminobenzoate and glutamate, subunit A	WP_017426251.1	amidohydrolase	CDS	948458	949666	+
fig|6666666.120009.CDS.862	hypothetical protein	WP_017426252.1	phosphohydrolase	CDS	949852	951285	+		YES
fig|6666666.120009.CDS.863	Protein RtcB	WP_017426253.1	RNA-splicing ligase RtcB	CDS	951555	952781	+
fig|6666666.120009.CDS.864	Shikimate/quinate 5-dehydrogenase I beta (EC 1.1.1.282)	WP_017426254.1	shikimate dehydrogenase	CDS	953764	952874	-
fig|6666666.120009.CDS.865	Putative transport system permease protein	WP_016819863.1	MFS transporter	CDS	954982	953792	-	Yes
fig|6666666.120009.CDS.866	Chromosome initiation inhibitor	WP_016819864.1	LysR family transcriptional regulator	CDS	955199	956110	+
fig|6666666.120009.CDS.867	Putative transport system permease protein	WP_026065372.1	MFS transporter	CDS	956240	957502	+	Yes
fig|6666666.120009.CDS.868	3-dehydroquinate dehydratase I (EC 4.2.1.10)	WP_017426256.1	3-dehydroquinase	CDS	957606	958370	+
fig|6666666.120009.CDS.869	Shikimate kinase I (EC 2.7.1.71)	WP_016819867.1	shikimate kinase	CDS	959043	958471	-
fig|6666666.120009.CDS.870	Pectate lyase	WP_016819868.1	pectate lyase	CDS	959609	960301	+	Yes	YES
fig|6666666.120009.CDS.871	hypothetical protein	WP_038978137.1	protein licA	CDS	960439	961476	+
fig|6666666.120009.CDS.872	hypothetical protein	WP_017426258.1	glycosyl transferase	CDS	961533	962531	+
fig|6666666.120009.CDS.873	Arabinose efflux permease	WP_017426259.1	MFS transporter	CDS	963813	962605	-	Yes
fig|6666666.120009.CDS.874	Cysteine synthase (EC 2.5.1.47)	WP_017426260.1	cysteine synthase A	CDS	964033	964956	+
fig|6666666.120009.CDS.875	Major intracellular serine protease precursor (EC 3.4.21.-)	WP_016819874.1	hypothetical protein	CDS	965957	966931	+
fig|6666666.120009.CDS.876	Lanthionine biosynthesis protein LanB	WP_038978102.1	hypothetical protein [Paenibacillus polymyxa]	CDS	966936	970019	+
fig|6666666.120009.CDS.877	Lanthionine biosynthesis cyclase LanC	WP_017426262.1	hypothetical protein	CDS	970030	971301	+
fig|6666666.120009.CDS.878	hypothetical protein	WP_017426263.1	hypothetical protein	CDS	971317	971874	+	Yes
fig|6666666.120009.CDS.879	Lipid A export ATP-binding/permease protein MsbA	WP_026065373.1	multidrug ABC transporter permease	CDS	971889	973682	+	Yes
fig|6666666.120009.CDS.880	Accessory gene regulator protein B (EC 3.4.-.-)	WP_019686238.1	hypothetical protein [Paenibacillus polymyxa]	CDS	973692	974288	+	Yes
fig|6666666.120009.CDS.881	hypothetical protein	NA	NA	CDS	974266	974430	+
fig|6666666.120009.CDS.882	Histidine kinase of the competence regulon ComD	WP_017426266.1	ATP-binding protein	CDS	974427	975755	+	Yes
fig|6666666.120009.CDS.883	Response regulator FasA or ComE or BlpR	WP_017426267.1	DNA-binding response regulator	CDS	975752	976531	+
fig|6666666.120009.CDS.884	Conserved membrane protein	WP_017426268.1	hypothetical protein	CDS	976578	977336	+	Yes
fig|6666666.120009.CDS.885	L-fuco-beta-pyranose dehydrogenase (EC 1.1.1.122)	WP_017426269.1	aldo or keto reductase	CDS	977472	978449	+
fig|6666666.120009.CDS.886	hypothetical protein	WP_017426270.1	WYL domain-containing protein	CDS	979333	978533	-
fig|6666666.120009.CDS.887	hypothetical protein	WP_038978103.1	WYL domain-containing protein [Paenibacillus polymyxa]	CDS	980633	979308	-
fig|6666666.120009.CDS.888	FIG01221086: hypothetical protein	WP_017426271.1	hypothetical protein	CDS	980832	982400	+
fig|6666666.120009.CDS.889	FIG01230579: hypothetical protein	WP_017426272.1	hypothetical protein	CDS	982420	983238	+
fig|6666666.120009.CDS.890	HEN1 C-terminal domain; double-stranded RNA 3'-methylase	WP_017426273.1	3' terminal RNA ribose 2'-O-methyltransferase Hen1	CDS	983260	984699	+
fig|6666666.120009.CDS.891	Diadenosine tetraphosphatase	WP_017426274.1	polynucleotide kinase-phosphatase	CDS	984696	987305	+
fig|6666666.120009.CDS.892	Deoxyribonuclease TatD	WP_017426275.1	preprotein translocase subunit TatD	CDS	987326	988123	+
fig|6666666.120009.CDS.893	Substrate-specific component YkoE of thiamin-regulated ECF transporter for HydroxyMethylPyrimidine	WP_026065374.1	thiamine ABC transporter permease	CDS	988535	989176	+	Yes
fig|6666666.120009.CDS.894	Duplicated ATPase component YkoD of energizing module of thiamin-regulated ECF transporter for HydroxyMethylPyrimidine	WP_017426277.1	ABC transporter	CDS	989176	990660	+
fig|6666666.120009.CDS.895	Transmembrane component YkoC of energizing module of thiamin-regulated ECF transporter for HydroxyMethylPyrimidine	WP_017426278.1	ABC transporter permease	CDS	990635	991426	+	Yes
fig|6666666.120009.CDS.896	Methionine ABC transporter ATP-binding protein	WP_017426279.1	ABC transporter	CDS	991566	992291	+
fig|6666666.120009.CDS.897	Methionine ABC transporter permease protein	WP_016819897.1	methionine ABC transporter permease	CDS	992284	992955	+	Yes
fig|6666666.120009.CDS.898	Methionine ABC transporter substrate-binding protein	WP_016819898.1	ABC transporter substrate-binding protein	CDS	993232	994089	+		YES
fig|6666666.120009.CDS.899	hypothetical protein	WP_017426280.1	hypothetical protein	CDS	994436	994855	+
fig|6666666.120009.CDS.900	FIG00669096: hypothetical protein	WP_017426281.1	hypothetical protein	CDS	994871	999838	+
fig|6666666.120009.CDS.901	Protein export cytoplasm protein SecA ATPase RNA helicase (TC 3.A.5.1.1)	WP_017426282.1	N-acetyltransferase	CDS	1000067	1000561	+
fig|6666666.120009.CDS.902	oxidoreductase domain protein	WP_017426283.1	dehydrogenase	CDS	1000756	1001739	+
fig|6666666.120009.CDS.903	Beta-glucosidase (EC 3.2.1.21)	WP_017426284.1	glycoside hydrolase	CDS	1002237	1004966	+	Yes	YES
fig|6666666.120009.CDS.904	putative glycosyl hydrolase	WP_017426285.1	beta-1,6-glucanase	CDS	1005154	1006671	+	Yes
fig|6666666.120009.CDS.905	S-layer domain protein	WP_017426286.1	hypothetical protein	CDS	1006977	1007645	+
fig|6666666.120009.CDS.906	hypothetical protein	WP_017426287.1	hypothetical protein	CDS	1007746	1008234	+
fig|6666666.120009.CDS.907	hypothetical protein	NA	NA	CDS	1008826	1008945	+
fig|6666666.120009.CDS.908	hypothetical protein	WP_017426288.1	hypothetical protein	CDS	1009380	1009646	+		YES
fig|6666666.120009.CDS.909	hypothetical protein	WP_017426289.1	hypothetical protein	CDS	1009682	1010116	+
fig|6666666.120009.CDS.910	hypothetical protein	NA	NA	CDS	1010359	1010195	-
fig|6666666.120009.CDS.911	hypothetical protein	NA	NA	CDS	1010485	1010366	-
fig|6666666.120009.CDS.912	hypothetical protein	WP_013369597.1	hypothetical protein	CDS	1010686	1010955	+
fig|6666666.120009.CDS.913	Hypothetical cytosolic protein	WP_025364125.1	hypothetical protein	CDS	1011098	1011658	+
fig|6666666.120009.CDS.914	Predicted rhamnogalacturonan lyase in rhamnose utilization cluster	WP_049885679.1	rhamnogalacturonan lyase	CDS	1011884	1013680	+
fig|6666666.120009.CDS.915	hypothetical protein	WP_017426291.1	hypothetical protein	CDS	1013857	1014090	+	Yes
fig|6666666.120009.CDS.916	YoeB	NA	NA	CDS	1014601	1015068	+
fig|6666666.120009.CDS.917	hypothetical protein	WP_016819915.1	hypothetical protein	CDS	1015161	1015406	+
fig|6666666.120009.CDS.918	Formate efflux transporter (TC 2.A.44 family)	WP_016819917.1	transporter	CDS	1016285	1015497	-	Yes
fig|6666666.120009.CDS.919	Hydrolase (HAD superfamily) in cluster with DUF1447	WP_038978104.1	phosphatase [Paenibacillus polymyxa]	CDS	1017157	1016375	-
fig|6666666.120009.CDS.920	6 kDa early secretory antigenic target ESAT-6 (EsxA)	WP_017426294.1	hypothetical protein	CDS	1017356	1018375	+
fig|6666666.120009.CDS.921	Malonyl CoA-acyl carrier protein transacylase (EC 2.3.1.39)	WP_017426295.1	malonyl CoA-acyl carrier protein transacylase	CDS	1019107	1020384	+
fig|6666666.120009.CDS.922	Malonyl CoA-acyl carrier protein transacylase (EC 2.3.1.39)	WP_017426296.1	non-ribosomal peptide synthetase	CDS	1020466	1036215	+
fig|6666666.120009.CDS.923	Bacitracin synthetase 3 (BA3) [Includes: ATP-dependent isoleucine adenylase (IleA) (Isoleucine activase); ATP-dependent D-phenylalanine adenylase (D-PheA) (D-phenylalanine activase); ATP-dependent histidine adenylase (HisA) (Histidine activase); ATP-dependent D-aspartate adenylase (D-AspA) (D-aspartate activase); ATP-dependent asparagine adenylase (AsnA) (Asparagine activase); Aspartate racemase …	WP_026065376.1	non-ribosomal peptide synthetase	CDS	1036232	1043998	+
fig|6666666.120009.CDS.924	Bacitracin synthetase 3 (BA3) [Includes: ATP-dependent isoleucine adenylase (IleA) (Isoleucine activase); ATP-dependent D-phenylalanine adenylase (D-PheA) (D-phenylalanine activase); ATP-dependent histidine adenylase (HisA) (Histidine activase); ATP-dependent D-aspartate adenylase (D-AspA) (D-aspartate activase); ATP-dependent asparagine adenylase (AsnA) (Asparagine activase); Aspartate racemase …	WP_026065377.1	non-ribosomal peptide synthetase	CDS	1044009	1056551	+
fig|6666666.120009.CDS.925	permease, putative	WP_017426297.1	MFS transporter	CDS	1056581	1057888	+	Yes
fig|6666666.120009.CDS.926	lipoprotein, putative	WP_017426298.1	hypothetical protein	CDS	1058458	1057973	-
fig|6666666.120009.CDS.927	hypothetical protein	NA	NA	CDS	1058586	1058699	+
fig|6666666.120009.CDS.928	ABC transporter, permease protein	WP_017426299.1	ABC transporter permease	CDS	1059642	1058707	-	Yes
fig|6666666.120009.CDS.929	ABC transporter, ATP-binding protein	WP_017426300.1	bacitracin ABC transporter ATP-binding protein	CDS	1060553	1059639	-
fig|6666666.120009.CDS.930	two-component response regulator	WP_017426301.1	LuxR family transcriptional regulator	CDS	1060697	1062481	+	Yes
fig|6666666.120009.CDS.931	Tellurite resistance TerB	WP_017426302.1	protein TerB	CDS	1062972	1063418	+
fig|6666666.120009.CDS.932	Tellurium resistance protein TerD	WP_017426303.1	stress protein	CDS	1063447	1064040	+
fig|6666666.120009.CDS.933	Tellurium resistance protein TerD	WP_016821472.1	chemical-damaging agent resistance protein C	CDS	1064087	1064662	+
fig|6666666.120009.CDS.934	Tellurium resistance protein TerD	WP_013369619.1	chemical-damaging agent resistance protein C	CDS	1064694	1065275	+
fig|6666666.120009.CDS.935	Tellurium resistance protein TerA	WP_017426304.1	tellurium resistance protein TerA	CDS	1065378	1066643	+
fig|6666666.120009.CDS.936	TerC-like integral membrane protein	WP_013369621.1	membrane protein	CDS	1066670	1067404	+	Yes
fig|6666666.120009.CDS.937	Citrate lyase beta chain (EC 4.1.3.6)	WP_017426305.1	citrate lyase subunit beta	CDS	1067635	1068759	+
fig|6666666.120009.CDS.938	COG0503: Adenine/guanine phosphoribosyltransferases and related PRPP-binding proteins	WP_026065380.1	phosphoribosyltransferase	CDS	1068812	1070158	+
fig|6666666.120009.CDS.939	putative ATP/GTP-binding protein protein	WP_017426307.1	hypothetical protein	CDS	1070155	1071306	+
fig|6666666.120009.CDS.940	FIG01127683: hypothetical protein	WP_017426308.1	hydrolase	CDS	1071303	1072130	+
fig|6666666.120009.CDS.941	orf; Unknown function	WP_017426309.1	carbamoyl phosphate synthase large subunit	CDS	1072156	1073187	+
fig|6666666.120009.CDS.942	hypothetical protein	WP_017426310.1	hypothetical protein	CDS	1073246	1073926	+	Yes
fig|6666666.120009.CDS.943	Tellurite resistance protein	WP_016821463.1	tellurium resistance protein	CDS	1074023	1075123	+
fig|6666666.120009.CDS.944	hypothetical protein	WP_016821461.1	hypothetical protein	CDS	1075463	1076011	+
fig|6666666.120009.CDS.945	FIG01241703: hypothetical protein	WP_017426311.1	hypothetical protein	CDS	1076055	1076732	+
fig|6666666.120009.CDS.946	hypothetical protein	WP_017426312.1	hypothetical protein	CDS	1077326	1076976	-	Yes
fig|6666666.120009.CDS.947	Oligopeptide ABC transporter, periplasmic oligopeptide-binding protein OppA (TC 3.A.1.5.1)	WP_017426313.1	ABC transporter substrate-binding protein	CDS	1078999	1077356	-		YES
fig|6666666.120009.CDS.948	hypothetical protein	NA	NA	CDS	1079130	1079243	+
fig|6666666.120009.CDS.949	Oligopeptide transport system permease protein OppC (TC 3.A.1.5.1)	WP_016821457.1	diguanylate cyclase	CDS	1080190	1079240	-	Yes
fig|6666666.120009.CDS.950	Oligopeptide transport system permease protein OppB (TC 3.A.1.5.1)	WP_016821456.1	peptide ABC transporter permease	CDS	1081118	1080192	-	Yes
fig|6666666.120009.CDS.951	probable amino acid ABC transporter	WP_016821455.1	amino acid ABC transporter substrate-binding protein	CDS	1081437	1082204	+		YES
fig|6666666.120009.CDS.952	amino acid ABC transporter, permease protein	WP_017426315.1	amino acid ABC transporter permease	CDS	1082245	1082904	+	Yes
fig|6666666.120009.CDS.953	Oligopeptide transport ATP-binding protein OppF (TC 3.A.1.5.1)	WP_017426316.1	polar amino acid ABC transporter ATP-binding protein	CDS	1082910	1083671	+
fig|6666666.120009.CDS.954	ADA regulatory protein	WP_016821445.1	AraC family transcriptional regulator	CDS	1084860	1083967	-
fig|6666666.120009.CDS.955	Permease of the drug/metabolite transporter (DMT) superfamily	WP_025364147.1	EamA family transporter	CDS	1085142	1085921	+	Yes
fig|6666666.120009.CDS.956	Protein secretion chaperonin CsaA	WP_016821443.1	tRNA-binding protein	CDS	1085975	1086307	+
fig|6666666.120009.CDS.957	unknown	WP_017426319.1	hypothetical protein	CDS	1086413	1086886	+
fig|6666666.120009.CDS.958	Permease of the drug/metabolite transporter (DMT) superfamily	WP_017426320.1	EamA family transporter	CDS	1087962	1087024	-	Yes
fig|6666666.120009.CDS.959	hypothetical protein	NA	NA	CDS	1087965	1088081	+
fig|6666666.120009.CDS.960	Transcriptional regulator, AraC family	WP_017426321.1	AraC family transcriptional regulator	CDS	1088072	1088959	+
fig|6666666.120009.CDS.961	Multi antimicrobial extrusion protein (Na(+)/drug antiporter), MATE family of MDR efflux pumps	WP_017426322.1	MATE family efflux transporter	CDS	1090413	1089061	-	Yes
fig|6666666.120009.CDS.962	Transcriptional regulator, TetR family	WP_016821438.1	TetR family transcriptional regulator	CDS	1090550	1091242	+
fig|6666666.120009.CDS.963	FIG00977882: hypothetical protein	WP_038978105.1	hypothetical protein [Paenibacillus polymyxa]	CDS	1091506	1095531	+		YES
fig|6666666.120009.CDS.964	Alpha-galactosidase (EC 3.2.1.22)	WP_026065381.1	alpha-glucosidase or alpha-galactosidase	CDS	1095607	1096965	+
fig|6666666.120009.CDS.965	two-component sensor histidine kinase	WP_017426325.1	sensor histidine kinase	CDS	1096979	1098805	+	Yes
fig|6666666.120009.CDS.966	Two-component response regulator yesN, associated with MetSO reductase	WP_017426326.1	DNA-binding response regulator	CDS	1098821	1100413	+
fig|6666666.120009.CDS.967	N-Acetyl-D-glucosamine ABC transport system, sugar-binding protein	WP_026065382.1	ABC transporter substrate-binding protein	CDS	1100564	1101892	+		YES
fig|6666666.120009.CDS.968	N-Acetyl-D-glucosamine ABC transport system, permease protein 1	WP_017426328.1	spermidine or putrescine ABC transporter permease	CDS	1101926	1102831	+	Yes
fig|6666666.120009.CDS.969	N-Acetyl-D-glucosamine ABC transport system, permease protein 2	WP_016821430.1	sugar ABC transporter permease	CDS	1102828	1103754	+	Yes
fig|6666666.120009.CDS.970	Aminopeptidase YpdF (MP-, MA-, MS-, AP-, NP- specific)	WP_017426329.1	peptidase M24	CDS	1103773	1104879	+
fig|6666666.120009.CDS.971	hypothetical protein	WP_017426330.1	peptidase S8	CDS	1104950	1106473	+		YES
fig|6666666.120009.CDS.972	D-amino-acid oxidase (EC 1.4.3.3)	WP_017426331.1	glycine oxidase	CDS	1106625	1107833	+
fig|6666666.120009.CDS.973	4-hydroxyproline epimerase (EC 5.1.1.8)	WP_017426332.1	hypothetical protein	CDS	1107830	1108831	+
fig|6666666.120009.CDS.974	1-pyrroline-4-hydroxy-2-carboxylate deaminase (EC 3.5.4.22)	WP_017426333.1	dihydrodipicolinate synthase family protein	CDS	1108886	1109773	+
fig|6666666.120009.CDS.975	Aldehyde dehydrogenase (EC 1.2.1.3)	WP_017426334.1	aldehyde dehydrogenase	CDS	1109789	1111225	+
fig|6666666.120009.CDS.976	hypothetical protein	WP_038978139.1	(2Fe-2S)-binding protein	CDS	1111407	1111610	+
fig|6666666.120009.CDS.977	Sarcosine oxidase alpha subunit (EC 1.5.3.1)	WP_017426336.1	(2Fe-2S)-binding protein	CDS	1111607	1111942	+
fig|6666666.120009.CDS.978	Sarcosine oxidase alpha subunit (EC 1.5.3.1)	WP_038978140.1	sarcosine oxidase subunit alpha	CDS	1111939	1113165	+		YES
fig|6666666.120009.CDS.979	Putative glycosyl hydrolase of unknown function (DUF1680)	WP_049885680.1	acetyl-CoA carboxylase	CDS	1113227	1115551	+
fig|6666666.120009.CDS.980	N-acetylmuramoyl-L-alanine amidase (EC 3.5.1.28)	WP_017426339.1	copper amine oxidase	CDS	1115983	1116927	+		YES
fig|6666666.120009.CDS.981	hypothetical protein	WP_017426340.1	hypothetical protein	CDS	1116932	1120213	+		YES
fig|6666666.120009.CDS.982	ECF-type sigma factor negative effector	WP_017426341.1	Tat pathway signal protein	CDS	1121575	1120373	-	Yes
fig|6666666.120009.CDS.983	RNA polymerase sigma factor SigW	WP_017426342.1	DNA-directed RNA polymerase subunit sigma	CDS	1122131	1121547	-
fig|6666666.120009.CDS.984	hypothetical protein	NA	NA	CDS	1122300	1122416	+
fig|6666666.120009.CDS.985	Predicted rhamnogalacturonan lyase in rhamnose utilization cluster	WP_017426343.1	rhamnogalacturonan lyase	CDS	1122500	1125031	+		YES
fig|6666666.120009.CDS.986	DNA-binding transcriptional regulator	WP_017426344.1	LacI family transcriptional regulator	CDS	1126410	1125364	-
fig|6666666.120009.CDS.987	ABC-type polysaccharide transport system, permease component	WP_016821412.1	ABC transporter permease	CDS	1126923	1127885	+	Yes
fig|6666666.120009.CDS.988	Sugar transport system permease protein	WP_013369666.1	sugar ABC transporter permease	CDS	1127901	1128782	+	Yes
fig|6666666.120009.CDS.989	ABC transporter, substrate-binding protein	WP_017426345.1	ABC transporter substrate-binding protein	CDS	1128846	1130435	+		YES
fig|6666666.120009.CDS.990	Sucrose-6-phosphate hydrolase (EC 3.2.1.B3)	WP_026065383.1	glycoside hydrolase	CDS	1130462	1131919	+
fig|6666666.120009.CDS.991	Sucrose-6-phosphate hydrolase (EC 3.2.1.B3)	WP_038978142.1	beta-fructosidase	CDS	1131954	1135217	+
fig|6666666.120009.CDS.992	Lipid A export ATP-binding/permease protein MsbA	WP_026065384.1	ABC transporter ATP-binding protein	CDS	1135445	1137187	+	Yes
fig|6666666.120009.CDS.993	Lipid A export ATP-binding/permease protein MsbA	WP_017426349.1	multidrug ABC transporter ATP-binding protein	CDS	1137168	1139006	+	Yes
fig|6666666.120009.CDS.994	multidrug-efflux transporter	WP_017426350.1	tetracycline resistance MFS efflux pump	CDS	1139346	1140545	+	Yes
fig|6666666.120009.CDS.995	transcriptional regulator, TetR family	WP_017426351.1	TetR family transcriptional regulator	CDS	1140538	1141194	+
fig|6666666.120009.CDS.996	Two-component response regulator yesN	WP_016821404.1	AraC family transcriptional regulator	CDS	1141304	1142215	+
fig|6666666.120009.CDS.997	Arabinose-proton symporter	WP_016821403.1	MFS transporter	CDS	1143723	1142323	-	Yes
fig|6666666.120009.CDS.998	DNA-binding response regulator, AraC family	WP_017426352.1	DNA-binding response regulator	CDS	1145288	1143948	-
fig|6666666.120009.CDS.999	two-component sensor histidine kinase	WP_017426353.1	two-component sensor histidine kinase	CDS	1146708	1145263	-	Yes
fig|6666666.120009.CDS.1000	sugar ABC transporter (sugar-binding protein)	WP_017426354.1	LacI family transcriptional regulator	CDS	1147703	1146705	-	Yes
fig|6666666.120009.CDS.1001	Alpha-galactosidase (EC 3.2.1.22)	WP_016821399.1	alpha-glucosidase or alpha-galactosidase	CDS	1147922	1149436	+
fig|6666666.120009.CDS.1002	Chitinase (EC 3.2.1.14)	WP_016821398.1	exocellobiohydrolase	CDS	1150033	1152177	+		YES
fig|6666666.120009.CDS.1003	Signal transduction histidine kinase	WP_017426355.1	PAS domain-containing sensor histidine kinase	CDS	1152530	1155205	+
fig|6666666.120009.CDS.1004	Transcriptional regulator, GntR family	WP_016821396.1	GntR family transcriptional regulator	CDS	1155368	1155757	+
fig|6666666.120009.CDS.1005	ABC transporter, ATP-binding protein	WP_016821395.1	ABC transporter	CDS	1155750	1156652	+
fig|6666666.120009.CDS.1006	hypothetical protein	WP_017426356.1	multidrug ABC transporter permease	CDS	1156627	1158723	+	Yes
fig|6666666.120009.CDS.1007	Methyltransferase (EC 2.1.1.-)	WP_016821393.1	SAM-dependent methyltransferase	CDS	1158938	1159702	+
fig|6666666.120009.CDS.1008	putative periplasmic phosphate-binding protein	WP_017426357.1	phosphate ABC transporter substrate-binding protein	CDS	1159854	1161308	+	Yes
fig|6666666.120009.CDS.1009	Glycosyl hydrolase, BNR repeat	WP_017426358.1	hypothetical protein	CDS	1161454	1162746	+		YES
fig|6666666.120009.CDS.1010	Oxidoreductase, aldo/keto reductase family	WP_017426359.1	aldo or keto reductase	CDS	1162760	1163623	+
fig|6666666.120009.CDS.1011	G:T/U mismatch-specific uracil/thymine DNA-glycosylase	WP_017426360.1	mismatch-specific DNA-glycosylase	CDS	1163639	1164175	+
fig|6666666.120009.CDS.1012	Alanine dehydrogenase (EC 1.4.1.1)	WP_017426361.1	alanine dehydrogenase	CDS	1165399	1164269	-
fig|6666666.120009.CDS.1013	Cys-tRNA(Pro) deacylase YbaK	WP_017426362.1	polyketide synthase regulator	CDS	1165851	1167515	+
fig|6666666.120009.CDS.1014	hypothetical protein	WP_017426363.1	copper amine oxidase	CDS	1167617	1169140	+	Yes
fig|6666666.120009.CDS.1015	Galactokinase (EC 2.7.1.6)	WP_017426364.1	galactokinase	CDS	1169384	1170682	+
fig|6666666.120009.CDS.1016	hypothetical protein	WP_017426365.1	hypothetical protein	CDS	1170808	1171725	+
fig|6666666.120009.CDS.1017	lipase/acylhydrolase family protein	WP_038978143.1	lysophospholipase	CDS	1171865	1172569	+
fig|6666666.120009.CDS.1018	Magnesium and cobalt efflux protein CorC	WP_016821382.1	membrane protein [Paenibacillus polymyxa]	CDS	1172711	1174054	+	Yes
fig|6666666.120009.CDS.1019	methyl-accepting chemotaxis protein	WP_016821381.1	methyl-accepting chemotaxis protein	CDS	1174317	1175591	+	Yes
fig|6666666.120009.CDS.1020	hypothetical protein	WP_016821380.1	hypothetical protein	CDS	1175894	1175682	-
fig|6666666.120009.CDS.1021	ABC transporter, permease protein, putative	WP_017426369.1	hypothetical protein	CDS	1176035	1176817	+	Yes
fig|6666666.120009.CDS.1022	3-oxoacyl-[acyl-carrier protein] reductase (EC 1.1.1.100)	WP_016821378.1	3-ketoacyl-ACP reductase	CDS	1177721	1176930	-
fig|6666666.120009.CDS.1024	N-acyl-D-glucosamine 2-epimerase-like protein	WP_017426370.1	hypothetical protein	CDS	1178103	1179359	+
fig|6666666.120009.CDS.1023	hypothetical protein	NA	NA	CDS	1178108	1177872	-
fig|6666666.120009.CDS.1025	Peptide transport system permease protein sapB (TC 3.A.1.5.5)	WP_016821376.1	magnesium transporter MgtC	CDS	1179475	1180146	+	Yes
fig|6666666.120009.CDS.1026	Peptidyl-prolyl cis-trans isomerase (EC 5.2.1.8)	WP_017426371.1	peptidyl-prolyl cis-trans isomerase	CDS	1181027	1180350	-		YES
fig|6666666.120009.CDS.1027	hypothetical protein	NA	NA	CDS	1181203	1181316	+
fig|6666666.120009.CDS.1028	hypothetical protein	WP_016821374.1	hypothetical protein	CDS	1181615	1181358	-
fig|6666666.120009.CDS.1029	Multidrug-efflux transporter, major facilitator superfamily (MFS) (TC 2.A.1)	WP_016821373.1	MFS transporter [Paenibacillus polymyxa]	CDS	1181747	1182979	+	Yes
fig|6666666.120009.CDS.1030	hypothetical protein	WP_013369715.1	Spo0E family sporulation regulatory protein-aspartic acid phosphatase	CDS	1183067	1183246	+
fig|6666666.120009.CDS.1031	Permease of the drug/metabolite transporter (DMT) superfamily	WP_016821372.1	multidrug ABC transporter permease	CDS	1184216	1183314	-	Yes
fig|6666666.120009.CDS.1032	Transcriptional regulator, TrmB family	WP_016821371.1	TrmB family transcriptional regulator	CDS	1184377	1185237	+
fig|6666666.120009.CDS.1033	Chitinase (EC 3.2.1.14)	WP_016821370.1	hypothetical protein	CDS	1186945	1185323	-		YES
fig|6666666.120009.CDS.1034	Chorismate mutase I (EC 5.4.99.5) / 2-keto-3-deoxy-D-arabino-heptulosonate-7-phosphate synthase I beta (EC 2.5.1.54)	WP_013369718.1	bifunctional 3-deoxy-7-phosphoheptulonate synthase or chorismate mutase	CDS	1188264	1187182	-
fig|6666666.120009.CDS.1035	hypothetical protein	WP_016821368.1	hypothetical protein	CDS	1188901	1188722	-
fig|6666666.120009.CDS.1036	hypothetical protein	WP_013369720.1	hypothetical protein	CDS	1189254	1188994	-
fig|6666666.120009.CDS.1037	hypothetical protein	WP_017426373.1	hypothetical protein	CDS	1189438	1189725	+
fig|6666666.120009.CDS.1038	sporulation kinase B	WP_017426374.1	histidine kinase	CDS	1189858	1191747	+	Yes	YES
fig|6666666.120009.CDS.1039	hypothetical protein	WP_016821365.1	NHLP leader peptide family natural product precursor	CDS	1192083	1191847	-
fig|6666666.120009.CDS.1040	hypothetical protein	WP_026065385.1	hypothetical protein	CDS	1193100	1192159	-
fig|6666666.120009.CDS.1041	hypothetical protein	WP_016821363.1	hypothetical protein	CDS	1193286	1193759	+	Yes
fig|6666666.120009.CDS.1042	thiJ/pfpI family protein	WP_017426376.1	ThiJ or PfpI family protein	CDS	1194363	1193857	-
fig|6666666.120009.CDS.1043	Transition state regulatory protein AbrB	NA	NA	CDS	1194999	1194739	-
fig|6666666.120009.CDS.1044	PTS system, beta-glucoside-specific IIB component (EC 2.7.1.69) / PTS system, beta-glucoside-specific IIC component / PTS system, beta-glucoside-specific IIA component	WP_016821361.1	transcriptional regulator	CDS	1195201	1196598	+
fig|6666666.120009.CDS.1045	hypothetical protein	WP_016821360.1	aspartyl-phosphate phosphatase Spo0E family protein	CDS	1196823	1197077	+
fig|6666666.120009.CDS.1046	putative membrane protein	WP_017426378.1	acyltransferase	CDS	1198503	1197280	-	Yes
fig|6666666.120009.CDS.1047	Arabinose sensor protein	WP_017426379.1	LacI family transcriptional regulator	CDS	1198710	1199717	+
fig|6666666.120009.CDS.1048	Histidine kinase in an arabinose sensing sensor	WP_038978144.1	histidine kinase	CDS	1199752	1201752	+	Yes
fig|6666666.120009.CDS.1049	DNA-binding response regulator, AraC family	WP_017426381.1	DNA-binding response regulator	CDS	1201703	1203004	+
fig|6666666.120009.CDS.1050	Hydroxylamine reductase (EC 1.7.-.-)	WP_017426382.1	hydroxylamine reductase	CDS	1203148	1204440	+
fig|6666666.120009.CDS.1051	Transcriptional regulator, MerR family	WP_016821354.1	transcriptional regulator	CDS	1204831	1204484	-
fig|6666666.120009.CDS.1052	hypothetical protein	NA	NA	CDS	1205221	1205093	-
fig|6666666.120009.CDS.1053	hypothetical protein	WP_017426383.1	hypothetical protein	CDS	1205255	1205569	+
fig|6666666.120009.CDS.1054	FIG01231717: hypothetical protein	WP_017426384.1	phosphoribosyl-ATP pyrophosphohydrolase	CDS	1205617	1205943	+
fig|6666666.120009.CDS.1055	L-arabinose-binding periplasmic protein precursor AraF (TC 3.A.1.2.2)	WP_017426385.1	sugar-binding protein	CDS	1206187	1207272	+	Yes	YES
fig|6666666.120009.CDS.1056	L-arabinose transport ATP-binding protein AraG (TC 3.A.1.2.2)	WP_017426386.1	xylose ABC transporter ATP-binding protein	CDS	1207305	1208855	+
fig|6666666.120009.CDS.1057	L-arabinose transport system permease protein (TC 3.A.1.2.2)	WP_016821349.1	ABC transporter permease	CDS	1208839	1210002	+	Yes
fig|6666666.120009.CDS.1058	3-oxoacyl-[acyl-carrier protein] reductase (EC 1.1.1.100)	WP_016821348.1	dehydrogenase	CDS	1211012	1210107	-
fig|6666666.120009.CDS.1059	protein of unknown function DUF882	WP_017426387.1	hypothetical protein	CDS	1211844	1211092	-
fig|6666666.120009.CDS.1060	hypothetical protein	NA	NA	CDS	1211847	1212023	+
fig|6666666.120009.CDS.1061	Transcriptional regulator, AsnC family	WP_017426389.1	transcriptional regulator	CDS	1212004	1212429	+
fig|6666666.120009.CDS.1062	acetyltransferase, GNAT family	WP_026065387.1	N-acetyltransferase	CDS	1212972	1212493	-
fig|6666666.120009.CDS.1063	EcsC protein	WP_038978106.1	hypothetical protein [Paenibacillus polymyxa]	CDS	1213102	1214025	+
fig|6666666.120009.CDS.1064	Fosmidomycin resistance protein	WP_017426391.1	MFS transporter	CDS	1215377	1214109	-	Yes
fig|6666666.120009.CDS.1065	hypothetical protein	NA	NA	CDS	1216253	1215585	-
fig|6666666.120009.CDS.1066	Uncharacterized protein, containing predicted phosphatase domain	WP_017426393.1	phospholipid phosphatase	CDS	1216648	1218324	+
fig|6666666.120009.CDS.1067	PTS system, sucrose-specific IIB component (EC 2.7.1.69) / PTS system, sucrose-specific IIC component (EC 2.7.1.69)	WP_017426394.1	PTS sugar transporter subunit IIA	CDS	1218606	1220012	+	Yes
fig|6666666.120009.CDS.1068	Beta-glucosidase (EC 3.2.1.21)	WP_017426395.1	beta-glucosidase	CDS	1220042	1222300	+
fig|6666666.120009.CDS.1069	Sucrose-6-phosphate hydrolase (EC 3.2.1.B3)	WP_017426396.1	sucrose-6-phosphate hydrolase	CDS	1222293	1223684	+
fig|6666666.120009.CDS.1070	transcriptional regulator, AraC family	WP_017426397.1	AraC family transcriptional regulator	CDS	1223899	1224732	+
fig|6666666.120009.CDS.1071	NADPH dependent preQ0 reductase (EC 1.7.1.13)	WP_017426398.1	NADPH-dependent 7-cyano-7-deazaguanine reductase QueF	CDS	1225365	1224868	-
fig|6666666.120009.CDS.1072	Queuosine Biosynthesis QueE Radical SAM	WP_017426399.1	7-carboxy-7-deazaguanine synthase QueE	CDS	1226694	1225816	-
fig|6666666.120009.CDS.1073	6-carboxytetrahydropterin synthase (EC 4.1.2.50) @ Queuosine biosynthesis QueD, PTPS-I	WP_017426400.1	6-carboxytetrahydropterin synthase QueD	CDS	1227178	1226687	-
fig|6666666.120009.CDS.1074	Queuosine Biosynthesis QueC ATPase	WP_016821332.1	7-cyano-7-deazaguanine synthase QueC	CDS	1227854	1227171	-
fig|6666666.120009.CDS.1075	hypothetical protein	WP_017426401.1	hypothetical protein	CDS	1228823	1228119	-
fig|6666666.120009.CDS.1076	hypothetical protein	WP_017426402.1	hypothetical protein	CDS	1229289	1228849	-	Yes	YES
fig|6666666.120009.CDS.1077	hypothetical protein	NA	NA	CDS	1229318	1229443	+
fig|6666666.120009.CDS.1078	hypothetical protein	NA	NA	CDS	1229599	1229754	+
fig|6666666.120009.CDS.1079	hypothetical protein	WP_016821328.1	hypothetical protein	CDS	1229978	1230745	+
fig|6666666.120009.CDS.1080	transcriptional regulator	WP_017426403.1	transcriptional regulator	CDS	1230955	1231800	+
fig|6666666.120009.CDS.1081	exonuclease( EC:3.1.11.- )	WP_017426404.1	inhibitor of the KinA pathway to sporulation, exonuclease	CDS	1232513	1231842	-
fig|6666666.120009.CDS.1082	5'-nucleotidase (EC 3.1.3.5)	WP_017426405.1	multifunctional 2',3'-cyclic-nucleotide 2'-phosphodiesterase or 5'-nucleotidase or 3'-nucleotidase	CDS	1234656	1232758	-		YES
fig|6666666.120009.CDS.1083	protein of unknown function DUF955	WP_017426406.1	hypothetical protein	CDS	1235276	1234851	-
fig|6666666.120009.CDS.1084	YvaN	WP_017426407.1	transcriptional regulator	CDS	1235761	1235288	-
fig|6666666.120009.CDS.1085	Phage-related protein	WP_017426408.1	transcriptional regulator	CDS	1236037	1236513	+
fig|6666666.120009.CDS.1086	putative aminoglycoside 6-adenylyltansferase	NA	NA	CDS	1236632	1236892	+
fig|6666666.120009.CDS.1087	putative aminoglycoside 6-adenylyltansferase	NA	NA	CDS	1237112	1237486	+
fig|6666666.120009.CDS.1088	hypothetical protein	NA	NA	CDS	1237805	1237942	+
fig|6666666.120009.CDS.1089	FIG00513450: hypothetical protein	WP_017426411.1	hypothetical protein	CDS	1237939	1238799	+
fig|6666666.120009.CDS.1090	hypothetical protein	WP_016821321.1	hypothetical protein	CDS	1238810	1239028	+
fig|6666666.120009.CDS.1091	Phage-like element PBSX protein xkdK	WP_017426412.1	phage portal protein	CDS	1239031	1240497	+
fig|6666666.120009.CDS.1092	Phage-like element PBSX protein xkdM	WP_013369776.1	phage portal protein	CDS	1240620	1241027	+
fig|6666666.120009.CDS.1093	Phage-like element PBSX protein xkdN	WP_007429164.1	hypothetical protein	CDS	1241128	1241562	+
fig|6666666.120009.CDS.1094	hypothetical protein	NA	NA	CDS	1241586	1241714	+
fig|6666666.120009.CDS.1095	hypothetical protein	WP_017426413.1	hypothetical protein	CDS	1241735	1243612	+
fig|6666666.120009.CDS.1096	Phage-like element PBSX protein xkdP	WP_017426414.1	terminase	CDS	1243629	1244270	+
fig|6666666.120009.CDS.1097	Phage-like element PBSX protein xkdQ	WP_017426415.1	hypothetical protein	CDS	1244267	1245244	+
fig|6666666.120009.CDS.1098	hypothetical protein	WP_017426416.1	hypothetical protein	CDS	1245237	1245644	+
fig|6666666.120009.CDS.1099	hypothetical protein	WP_017426417.1	hypothetical protein	CDS	1245631	1246101	+
fig|6666666.120009.CDS.1100	Phage-like element PBSX protein xkdT	WP_017426418.1	baseplate assembly protein J	CDS	1246101	1247252	+
fig|6666666.120009.CDS.1101	phage-like element pbsx protein XkdT	WP_017426419.1	phage portal protein	CDS	1247260	1247919	+
fig|6666666.120009.CDS.1102	hypothetical protein	WP_017426420.1	hypothetical protein	CDS	1247921	1250608	+
fig|6666666.120009.CDS.1103	hypothetical protein	WP_017426421.1	hypothetical protein	CDS	1250623	1251171	+
fig|6666666.120009.CDS.1104	hypothetical protein	WP_017426422.1	hypothetical protein	CDS	1251231	1251497	+
fig|6666666.120009.CDS.1105	phage-like element pbsx protein XkdT	WP_017426423.1	hypothetical protein	CDS	1251539	1252327	+
fig|6666666.120009.CDS.1106	hypothetical phage related protein	WP_017426424.1	hypothetical protein	CDS	1252370	1252759	+
fig|6666666.120009.CDS.1107	Phage tail fiber protein	NA	NA	CDS	1252775	1253452	+
fig|6666666.120009.CDS.1108	hypothetical protein	WP_017426426.1	hypothetical protein	CDS	1253468	1253755	+
fig|6666666.120009.CDS.1109	hypothetical protein	NA	NA	CDS	1253815	1253958	+
fig|6666666.120009.CDS.1110	Holin, toxin secretion/phage lysis	WP_016821295.1	holin	CDS	1254050	1254496	+	Yes
fig|6666666.120009.CDS.1111	COG3757: Lyzozyme M1 (1,4-beta-N-acetylmuramidase)	WP_017426428.1	lysozyme M1 (1,4-beta-N-acetylmuramidase)	CDS	1254651	1255616	+
fig|6666666.120009.CDS.1112	Bacitracin synthetase 3 (BA3) [Includes: ATP-dependent isoleucine adenylase (IleA) (Isoleucine activase); ATP-dependent D-phenylalanine adenylase (D-PheA) (D-phenylalanine activase); ATP-dependent histidine adenylase (HisA) (Histidine activase); ATP-dependent D-aspartate adenylase (D-AspA) (D-aspartate activase); ATP-dependent asparagine adenylase (AsnA) (Asparagine activase); Aspartate racemase …	WP_038978107.1	non-ribosomal peptide synthetase [Paenibacillus polymyxa]	CDS	1260287	1255797	-
fig|6666666.120009.CDS.1113	Beta-lactamase class C and other penicillin binding proteins	WP_017426429.1	hypothetical protein	CDS	1260857	1263967	+	Yes	YES
fig|6666666.120009.CDS.1114	Excinuclease ABC subunit A	WP_017426430.1	excinuclease ABC subunit A	CDS	1264007	1266922	+
fig|6666666.120009.CDS.1115	hypothetical protein	WP_017426431.1	hypothetical protein	CDS	1266919	1267950	+
fig|6666666.120009.CDS.1116	Peptide synthetase	WP_017426432.1	hypothetical protein	CDS	1267963	1269369	+
fig|6666666.120009.CDS.1117	Uncharacterized Fe-S oxidoreductase MJ0550	WP_017426433.1	TIGR01210 family radical SAM protein	CDS	1269372	1270520	+
fig|6666666.120009.CDS.1118	Malonyl CoA-acyl carrier protein transacylase (EC 2.3.1.39)	WP_017426434.1	non-ribosomal peptide synthetase	CDS	1270594	1278219	+
fig|6666666.120009.CDS.1119	Malonyl CoA-acyl carrier protein transacylase (EC 2.3.1.39)	WP_017426435.1	hypothetical protein	CDS	1278216	1283138	+
fig|6666666.120009.CDS.1120	Aspartate aminotransferase (EC 2.6.1.1) @ Biosynthetic Aromatic amino acid aminotransferase beta (EC 2.6.1.57)	WP_017426436.1	hypothetical protein	CDS	1283170	1284381	+
fig|6666666.120009.CDS.1121	Peptide synthetase	WP_017426437.1	hypothetical protein	CDS	1284387	1286411	+
fig|6666666.120009.CDS.1122	Malonyl CoA-acyl carrier protein transacylase (EC 2.3.1.39)	WP_017426438.1	hypothetical protein	CDS	1286415	1290449	+
fig|6666666.120009.CDS.1123	Nodulation protein U (EC 2.1.3.-)	WP_016821275.1	hypothetical protein [Paenibacillus polymyxa]	CDS	1290492	1292126	+
fig|6666666.120009.CDS.1124	Malonyl CoA-acyl carrier protein transacylase (EC 2.3.1.39)	WP_017426439.1	non-ribosomal peptide synthetase	CDS	1292164	1299291	+
fig|6666666.120009.CDS.1125	Malonyl CoA-acyl carrier protein transacylase (EC 2.3.1.39)	WP_017426440.1	malonyl CoA-acyl carrier protein transacylase	CDS	1299305	1300552	+
fig|6666666.120009.CDS.1126	Malonyl CoA-acyl carrier protein transacylase (EC 2.3.1.39)	WP_017426441.1	non-ribosomal peptide synthetase	CDS	1300586	1311901	+
fig|6666666.120009.CDS.1127	Thioesterase domains of type I polyketide synthases or non-ribosomal peptide synthetases	WP_052237007.1	non-ribosomal peptide synthetase [Paenibacillus polymyxa]	CDS	1311906	1315775	+
fig|6666666.120009.CDS.1128	Dipeptide-binding ABC transporter, periplasmic substrate-binding component (TC 3.A.1.5.2)	WP_017426443.1	ABC transporter substrate-binding protein	CDS	1316278	1317933	+	Yes	YES
fig|6666666.120009.CDS.1129	Dipeptide transport system permease protein DppB (TC 3.A.1.5.2)	WP_017426444.1	peptide ABC transporter permease	CDS	1317963	1318967	+	Yes
fig|6666666.120009.CDS.1130	Dipeptide transport system permease protein DppC (TC 3.A.1.5.2)	WP_017426445.1	diguanylate cyclase	CDS	1319003	1319914	+	Yes
fig|6666666.120009.CDS.1131	hypothetical protein	NA	NA	CDS	1320020	1320148	+
fig|6666666.120009.CDS.1132	Deoxyguanosinetriphosphate triphosphohydrolase (EC 3.1.5.1)	WP_016821269.1	dGTP triphosphohydrolase	CDS	1320195	1321610	+
fig|6666666.120009.CDS.1133	luciferase family protein	WP_017426446.1	luciferase family oxidoreductase	CDS	1321682	1322626	+
fig|6666666.120009.CDS.1134	UPF0020, Putative RNA methylase family UPF0020	WP_017426447.1	restriction endonuclease subunit M	CDS	1322648	1323634	+
fig|6666666.120009.CDS.1135	D-3-phosphoglycerate dehydrogenase (EC 1.1.1.95)	WP_017426448.1	2-hydroxyacid dehydrogenase	CDS	1324595	1323639	-
fig|6666666.120009.CDS.1136	2'-5' RNA ligase	WP_017426449.1	2'-5' RNA ligase	CDS	1324823	1325389	+
fig|6666666.120009.CDS.1137	LysM-repeat proteins and domains	WP_016821264.1	germination protein	CDS	1325501	1326313	+
fig|6666666.120009.CDS.1138	FIG002379: metal-dependent hydrolase	WP_017426450.1	metal-dependent hydrolase	CDS	1326484	1327167	+
fig|6666666.120009.CDS.1139	Glutamate synthase [NADPH] large chain (EC 1.4.1.13)	WP_017426451.1	glutamate synthase subunit alpha	CDS	1327628	1332226	+
fig|6666666.120009.CDS.1140	multi-sensor signal transduction histidine kinase	WP_017426452.1	two-component sensor histidine kinase	CDS	1332549	1334186	+	Yes
fig|6666666.120009.CDS.1141	regulatory protein, LuxR:Response regulator receiver	WP_013369811.1	DNA-binding response regulator	CDS	1334303	1334947	+
fig|6666666.120009.CDS.1142	Tyrosine-protein kinase transmembrane modulator EpsC	WP_016821261.1	capsular polysaccharide biosynthesis protein	CDS	1335225	1335968	+	Yes
fig|6666666.120009.CDS.1143	Tyrosine-protein kinase EpsD (EC 2.7.10.2)	WP_016821260.1	tyrosine protein kinase	CDS	1335952	1336590	+
fig|6666666.120009.CDS.1144	UTP--glucose-1-phosphate uridylyltransferase (EC 2.7.7.9)	WP_016821259.1	UTP--glucose-1-phosphate uridylyltransferase	CDS	1336630	1337523	+
fig|6666666.120009.CDS.1145	Undecaprenyl-phosphate galactosephosphotransferase (EC 2.7.8.6)	WP_013369815.1	multidrug MFS transporter	CDS	1337540	1338238	+	Yes
fig|6666666.120009.CDS.1146	Dolichol-phosphate mannosyltransferase (EC 2.4.1.83) in lipid-linked oligosaccharide synthesis cluster	WP_017426453.1	glycosyl transferase	CDS	1338319	1339173	+
fig|6666666.120009.CDS.1147	putative polysaccharide polymerase	WP_038978108.1	polysaccharide polymerase [Paenibacillus polymyxa]	CDS	1339184	1340521	+	Yes
fig|6666666.120009.CDS.1148	N-acetylmannosaminyltransferase (EC 2.4.1.187)	WP_014599532.1	acetyl-mannosamine transferase	CDS	1340541	1341296	+
fig|6666666.120009.CDS.1149	Glucose-6-phosphate isomerase (EC 5.3.1.9)	WP_026065389.1	hypothetical protein	CDS	1341302	1342744	+	Yes
fig|6666666.120009.CDS.1150	polysaccharide biosynthesis protein	WP_017426457.1	membrane protein	CDS	1342750	1344129	+	Yes
fig|6666666.120009.CDS.1151	Glycosyltransferase involved in cell wall biogenesis	WP_016821253.1	glycosyl transferase	CDS	1344152	1344991	+	Yes
fig|6666666.120009.CDS.1152	Glycosyl transferase, group 1	WP_017426458.1	glycosyl transferase	CDS	1344978	1346165	+
fig|6666666.120009.CDS.1153	Glycosyltransferase (EC 2.4.1.-)	WP_016821251.1	glycosyl transferase	CDS	1346162	1347310	+
fig|6666666.120009.CDS.1154	Glycosyltransferase	WP_019686407.1	glycosyl transferase	CDS	1347339	1348439	+
fig|6666666.120009.CDS.1155	UDP-glucose dehydrogenase (EC 1.1.1.22)	WP_016821249.1	UDP-glucose 6-dehydrogenase	CDS	1348445	1349773	+
fig|6666666.120009.CDS.1156	Mannose-1-phosphate guanylyltransferase (GDP) (EC 2.7.7.22)	WP_017426460.1	mannose-1-phosphate guanylyltransferase	CDS	1350429	1351805	+
fig|6666666.120009.CDS.1157	conserved hypothetical protein-putative glucosesorbosone dehydrogenases	WP_017426461.1	glycosyl hydrolase	CDS	1352158	1353657	+
fig|6666666.120009.CDS.1158	hypothetical protein	WP_017426462.1	hypothetical protein	CDS	1353697	1355985	+	Yes
fig|6666666.120009.CDS.1159	hypothetical protein	NA	NA	CDS	1356174	1356061	-
fig|6666666.120009.CDS.1160	transcriptional regulator, XRE family	WP_016821244.1	transcriptional regulator	CDS	1356901	1356533	-
fig|6666666.120009.CDS.1161	Tyrosine-protein kinase transmembrane modulator EpsC	WP_016821243.1	capsular polysaccharide biosynthesis protein	CDS	1357230	1357979	+	Yes
fig|6666666.120009.CDS.1162	Tyrosine-protein kinase EpsD (EC 2.7.10.2)	WP_016821242.1	tyrosine protein kinase	CDS	1358032	1358637	+
fig|6666666.120009.CDS.1163	Undecaprenyl-phosphate galactosephosphotransferase (EC 2.7.8.6)	WP_017426463.1	multidrug MFS transporter	CDS	1358722	1359420	+	Yes
fig|6666666.120009.CDS.1164	GDP-L-fucose synthetase (EC 1.1.1.271)	WP_016821240.1	GDP-fucose synthetase	CDS	1359455	1360393	+
fig|6666666.120009.CDS.1165	GDP-mannose 4,6-dehydratase (EC 4.2.1.47)	WP_017426464.1	GDP-mannose 4,6-dehydratase	CDS	1360414	1361403	+
fig|6666666.120009.CDS.1166	Membrane protein involved in the export of O-antigen, teichoic acid lipoteichoic acids	WP_017426465.1	flippase	CDS	1361526	1362869	+	Yes
fig|6666666.120009.CDS.1167	FIG00381060: hypothetical protein	WP_017426466.1	hypothetical protein	CDS	1363003	1364124	+
fig|6666666.120009.CDS.1168	hypothetical protein	NA	NA	CDS	1364579	1364707	+
fig|6666666.120009.CDS.1169	glycosyl transferase, group 1	WP_017426467.1	glycosyl transferase	CDS	1364863	1366080	+
fig|6666666.120009.CDS.1170	Glycosyltransferase	WP_017426468.1	glycosyl transferase	CDS	1366077	1367318	+
fig|6666666.120009.CDS.1171	N-acetylmannosaminyltransferase (EC 2.4.1.187)	WP_038978148.1	teichoic acid biosynthesis protein	CDS	1367296	1368105	+
fig|6666666.120009.CDS.1172	UDP-glucose dehydrogenase (EC 1.1.1.22)	WP_017426470.1	UDP-glucose 6-dehydrogenase	CDS	1368158	1369498	+	Yes
fig|6666666.120009.CDS.1173	Cell envelope-associated transcriptional attenuator LytR-CpsA-Psr, subfamily F2 (as in PMID19099556)	WP_017426471.1	transcriptional regulator	CDS	1369512	1370489	+	Yes	YES
fig|6666666.120009.CDS.1174	hypothetical protein	WP_013369844.1	hypothetical protein	CDS	1370608	1371105	+	Yes
fig|6666666.120009.CDS.1175	ABC transporter, ATP-binding protein	WP_013369845.1	bacitracin ABC transporter ATP-binding protein [Paenibacillus polymyxa]	CDS	1371221	1372141	+
fig|6666666.120009.CDS.1176	YhcI	WP_017426472.1	ABC transporter permease	CDS	1372134	1372916	+	Yes
fig|6666666.120009.CDS.1177	UPF0118 membrane protein YrrI	WP_017426473.1	AI-2E family transporter	CDS	1373177	1374262	+	Yes
fig|6666666.120009.CDS.1178	hypothetical protein	WP_016821227.1	cell division protein	CDS	1374763	1374302	-
fig|6666666.120009.CDS.1179	peptidase, M23/M37 family	WP_017426474.1	membrane protein	CDS	1375840	1374809	-	Yes
fig|6666666.120009.CDS.1180	Cardiolipin synthetase (EC 2.7.8.-)	WP_017426475.1	cardiolipin synthase	CDS	1375963	1377393	+	Yes
fig|6666666.120009.CDS.1181	Uncharacterized conserved protein, YitT family protein	WP_043886093.1	membrane protein	CDS	1377588	1378532	+	Yes
fig|6666666.120009.CDS.1182	ATP-dependent DNA ligase (EC 6.5.1.1) clustered with Ku protein, LigD	WP_017426476.1	DNA polymerase domain-containing protein	CDS	1379503	1378601	-
fig|6666666.120009.CDS.1183	Nodulation protein noeE	WP_017426477.1	protein-tyrosine-phosphatase	CDS	1379716	1381002	+
fig|6666666.120009.CDS.1184	Asparagine synthetase [glutamine-hydrolyzing] (EC 6.3.5.4)	WP_017426478.1	asparagine synthetase B	CDS	1380977	1382902	+
fig|6666666.120009.CDS.1185	hypothetical protein	NA	NA	CDS	1382956	1383084	+
fig|6666666.120009.CDS.1186	Serine kinase of the HPr protein, regulates carbohydrate metabolism	WP_025364273.1	serine kinase	CDS	1383255	1384268	+
fig|6666666.120009.CDS.1187	no significant homology.	WP_017426480.1	hypothetical protein	CDS	1384255	1384557	+
fig|6666666.120009.CDS.1188	FIG01227925: hypothetical protein	WP_025364274.1	hypothetical protein	CDS	1384559	1385044	+
fig|6666666.120009.CDS.1189	FIG01232322: hypothetical protein	WP_017426482.1	hypothetical protein	CDS	1385102	1386628	+
fig|6666666.120009.CDS.1190	Lipid A export ATP-binding/permease protein MsbA	WP_017426483.1	multidrug ABC transporter	CDS	1386646	1388544	+	Yes
fig|6666666.120009.CDS.1191	hypothetical protein	WP_017426484.1	hypothetical protein	CDS	1388583	1388816	+
fig|6666666.120009.CDS.1192	Succinoglycan biosynthesis protein	WP_017426485.1	erythromycin esterase	CDS	1389199	1390530	+		YES
fig|6666666.120009.CDS.1193	Ku domain protein	WP_017426486.1	Ku protein	CDS	1391626	1390712	-
fig|6666666.120009.CDS.1194	hypothetical protein	WP_016821216.1	hypothetical protein	CDS	1391835	1392074	+
fig|6666666.120009.CDS.1195	hypothetical protein	WP_017426487.1	H-type small acid-soluble spore protein	CDS	1392128	1392307	+
fig|6666666.120009.CDS.1196	Butyrate-acetoacetate CoA-transferase subunit B (EC 2.8.3.9)	WP_016821214.1	succinyl-CoA--3-ketoacid-CoA transferase	CDS	1393095	1392439	-
fig|6666666.120009.CDS.1197	Butyrate-acetoacetate CoA-transferase subunit A (EC 2.8.3.9)	WP_017426488.1	3-oxoadipate CoA-transferase subunit A	CDS	1393756	1393088	-
fig|6666666.120009.CDS.1198	Acetoacetate decarboxylase (EC 4.1.1.4)	WP_017426489.1	acetoacetate decarboxylase	CDS	1394535	1393795	-
fig|6666666.120009.CDS.1199	3-ketoacyl-CoA thiolase (EC 2.3.1.16) @ Acetyl-CoA acetyltransferase (EC 2.3.1.9)	WP_017426490.1	acetyl-CoA acetyltransferase	CDS	1395775	1394591	-		YES
fig|6666666.120009.CDS.1200	Isochorismatase (EC 3.3.2.1)	WP_016821206.1	amidase	CDS	1396973	1396443	-
fig|6666666.120009.CDS.1201	TsaE protein, required for threonylcarbamoyladenosine t(6)A37 formation in tRNA	WP_016821205.1	tRNA (adenosine(37)-N6)-threonylcarbamoyltransferase complex ATPase subunit type 1 TsaE	CDS	1397109	1397588	+
fig|6666666.120009.CDS.1202	TsaB protein, required for threonylcarbamoyladenosine (t(6)A) formation in tRNA	WP_017426491.1	tRNA (adenosine(37)-N6)-threonylcarbamoyltransferase complex dimerization subunit type 1 TsaB	CDS	1397592	1398428	+
fig|6666666.120009.CDS.1203	Ribosomal-protein-S18p-alanine acetyltransferase (EC 2.3.1.-)	WP_017426492.1	ribosomal-protein-alanine N-acetyltransferase RimI	CDS	1398445	1398960	+
fig|6666666.120009.CDS.1204	TsaD/Kae1/Qri7 protein, required for threonylcarbamoyladenosine t(6)A37 formation in tRNA	WP_017426493.1	tRNA (adenosine(37)-N6)-threonylcarbamoyltransferase complex transferase subunit TsaD	CDS	1398957	1400021	+
fig|6666666.120009.CDS.1205	ABC transporter ATP-binding protein uup	WP_017426495.1	multidrug ABC transporter ATP-binding protein	CDS	1402561	1400567	-
fig|6666666.120009.CDS.1206	hypothetical protein	NA	NA	CDS	1402698	1402814	+
fig|6666666.120009.CDS.1207	5-formyltetrahydrofolate cyclo-ligase (EC 6.3.3.2)	WP_038978109.1	5-formyltetrahydrofolate cyclo-ligase [Paenibacillus polymyxa]	CDS	1402801	1403454	+
fig|6666666.120009.CDS.1208	Molybdenum cofactor biosynthesis protein MoaC	WP_017426496.1	cyclic pyranopterin monophosphate synthase MoaC	CDS	1403493	1403981	+
fig|6666666.120009.CDS.1209	Molybdenum cofactor biosynthesis protein MoaB	WP_013369877.1	molybdenum cofactor biosynthesis protein	CDS	1404095	1404577	+
fig|6666666.120009.CDS.1210	Twin-arginine translocation protein TatA	WP_016821198.1	translocase	CDS	1404680	1404928	+
fig|6666666.120009.CDS.1211	Twin-arginine translocation protein TatC	WP_016821197.1	twin arginine-targeting protein translocase TatC	CDS	1405041	1405808	+	Yes
fig|6666666.120009.CDS.1212	Heat shock protein 60 family co-chaperone GroES	WP_007429271.1	co-chaperone GroES	CDS	1406097	1406378	+
fig|6666666.120009.CDS.1213	Heat shock protein 60 family chaperone GroEL	WP_013369880.1	molecular chaperone GroEL	CDS	1406452	1408080	+
fig|6666666.120009.CDS.1214	Putative threonine efflux protein	WP_017426497.1	threonine transporter RhtB	CDS	1408287	1408910	+	Yes
fig|6666666.120009.CDS.1215	Phage tail fiber protein	WP_017426498.1	large adhesin	CDS	1409160	1409930	+
fig|6666666.120009.CDS.1216	hypothetical protein	WP_017426499.1	hypothetical protein	CDS	1410095	1410298	+
fig|6666666.120009.CDS.1217	Putative threonine efflux protein	WP_017426500.1	hypothetical protein	CDS	1410356	1410979	+	Yes
fig|6666666.120009.CDS.1218	Two-component response regulator	WP_017426501.1	AraC family transcriptional regulator	CDS	1411387	1412268	+
fig|6666666.120009.CDS.1219	Phospholipase/carboxylesterase	WP_017426502.1	peptidase	CDS	1412369	1413694	+		YES
fig|6666666.120009.CDS.1220	oxidoreductase, Gfo/Idh/MocA family	WP_017426503.1	hypothetical protein	CDS	1414768	1413800	-
fig|6666666.120009.CDS.1221	Ribose 5-phosphate isomerase A (EC 5.3.1.6)	WP_017426504.1	ribose-5-phosphate isomerase	CDS	1415477	1414785	-
fig|6666666.120009.CDS.1222	Putative transcriptional regulator of sorbose uptake and utilization genes	WP_017426505.1	hypothetical protein	CDS	1415612	1416586	+
fig|6666666.120009.CDS.1223	Peptidoglycan N-acetylglucosamine deacetylase (EC 3.5.1.-)	WP_017426506.1	chitooligosaccharide deacetylase	CDS	1417464	1416676	-		YES
fig|6666666.120009.CDS.1224	hypothetical protein	NA	NA	CDS	1418214	1418041	-
fig|6666666.120009.CDS.1225	hypothetical protein	WP_017426508.1	hypothetical protein	CDS	1418307	1419023	+		YES
fig|6666666.120009.CDS.1226	hypothetical protein	WP_016821189.1	hypothetical protein	CDS	1419630	1420004	+
fig|6666666.120009.CDS.1227	hypothetical protein	WP_016821188.1	hypothetical protein	CDS	1420442	1420122	-
fig|6666666.120009.CDS.1228	SN-glycerol-3-phosphate transport system permease protein UgpA (TC 3.A.1.1.3)	WP_017426509.1	glycerol-3-phosphate ABC transporter permease	CDS	1420570	1421601	+	Yes
fig|6666666.120009.CDS.1229	Glycerol-3-phosphate ABC transporter, permease protein UgpE (TC 3.A.1.1.3)	WP_016821186.1	ABC transporter permease	CDS	1421598	1422419	+	Yes
fig|6666666.120009.CDS.1230	Glycerol-3-phosphate ABC transporter, periplasmic glycerol-3-phosphate-binding protein (TC 3.A.1.1.3)	WP_017426510.1	ABC transporter substrate-binding protein	CDS	1422537	1423904	+		YES
fig|6666666.120009.CDS.1231	Transcriptional regulator, TetR family	WP_016821184.1	TetR family transcriptional regulator	CDS	1424160	1424744	+
fig|6666666.120009.CDS.1232	membrane-fusion protein	WP_016821183.1	hypothetical protein [Paenibacillus polymyxa]	CDS	1424769	1426133	+
fig|6666666.120009.CDS.1233	ABC-2 type transporter	WP_017426512.1	multidrug ABC transporter permease	CDS	1426135	1427358	+	Yes
fig|6666666.120009.CDS.1234	Glycine betaine ABC transport system, glycine betaine-binding protein OpuAC	WP_038978110.1	glycine or betaine-binding protein [Paenibacillus polymyxa]	CDS	1430042	1427448	-	Yes
fig|6666666.120009.CDS.1235	Glycine betaine ABC transport system, ATP-binding protein OpuAA (EC 3.6.3.32)	WP_017426515.1	glycine or betaine ABC transporter ATP-binding protein	CDS	1431366	1430017	-
fig|6666666.120009.CDS.1236	transcriptional regulator	WP_038978111.1	transcriptional regulator [Paenibacillus polymyxa]	CDS	1431755	1432318	+
fig|6666666.120009.CDS.1237	para-nitrobenzyl esterase (intracellular esterase B)	WP_017426516.1	para-nitrobenzyl esterase	CDS	1432468	1433952	+
fig|6666666.120009.CDS.1238	Methyl-accepting chemotaxis protein	WP_017426517.1	chemotaxis protein	CDS	1436123	1434093	-	Yes
fig|6666666.120009.CDS.1239	Permease of the drug/metabolite transporter (DMT) superfamily	WP_016821176.1	multidrug transporter	CDS	1437297	1436350	-	Yes
fig|6666666.120009.CDS.1240	Bacitracin transport permease protein BCRB	WP_016821175.1	hypothetical protein	CDS	1438430	1437738	-	Yes
fig|6666666.120009.CDS.1241	bacitracin ABC transporter, ATP-binding protein	WP_016821174.1	bacitracin ABC transporter ATP-binding protein	CDS	1439346	1438423	-
fig|6666666.120009.CDS.1242	Sensor histidine kinase (EC 2.7.3.-)	WP_017426518.1	two-component sensor histidine kinase	CDS	1440393	1439449	-
fig|6666666.120009.CDS.1243	Phosphate regulon transcriptional regulatory protein PhoB (SphR)	WP_017426519.1	DNA-binding response regulator	CDS	1441102	1440395	-
fig|6666666.120009.CDS.1244	TnpR protein	WP_017426520.1	hypothetical protein	CDS	1441409	1441912	+
fig|6666666.120009.CDS.1245	Formate--tetrahydrofolate ligase (EC 6.3.4.3)	WP_017426521.1	formate--tetrahydrofolate ligase	CDS	1442173	1443804	+
fig|6666666.120009.CDS.1246	Transcriptional regulator, AraC family	WP_017426522.1	iron-hydroxamate ABC transporter substrate-binding protein	CDS	1445553	1443832	-
fig|6666666.120009.CDS.1247	Ferrichrome-binding periplasmic protein precursor (TC 3.A.1.14.3)	WP_017426523.1	ferrichrome-binding protein	CDS	1446634	1445663	-		YES
fig|6666666.120009.CDS.1248	hypothetical protein	NA	NA	CDS	1446774	1446631	-
fig|6666666.120009.CDS.1249	transporter, LysE family protein	WP_016821167.1	lysine transporter LysE [Paenibacillus polymyxa]	CDS	1446869	1447501	+	Yes
fig|6666666.120009.CDS.1250	outer membrane lipoprotein receptor	WP_017426524.1	membrane protein	CDS	1447612	1448889	+		YES
fig|6666666.120009.CDS.1251	Alanine racemase (EC 5.1.1.1)	WP_026065391.1	alanine racemase	CDS	1449157	1450353	+
fig|6666666.120009.CDS.1252	Programmed cell death antitoxin YdcD	WP_007429334.1	antitoxin	CDS	1450647	1450928	+
fig|6666666.120009.CDS.1253	Programmed cell death toxin YdcE	WP_007429335.1	mRNA interferase PemK	CDS	1451013	1451285	+
fig|6666666.120009.CDS.1254	Transcription accessory protein (S1 RNA-binding domain)	WP_049885676.1	RNA-binding transcriptional accessory protein	CDS	1451425	1453686	+
fig|6666666.120009.CDS.1255	Putative metallopeptidase (Zinc) SprT family	WP_016821162.1	SprT family protein	CDS	1454067	1454579	+
fig|6666666.120009.RNA.58	tRNA-Asn-GTT	NA	NA	RNA	1454624	1454696	+
fig|6666666.120009.RNA.59	tRNA-Ser-GCT	NA	NA	RNA	1454701	1454789	+
fig|6666666.120009.CDS.1256	YwpJ	WP_017426527.1	phosphatase	CDS	1455833	1454958	-
fig|6666666.120009.CDS.1257	Transcriptional repressor of the fructose operon, DeoR family	WP_017426528.1	DeoR family transcriptional regulator	CDS	1456667	1455906	-
fig|6666666.120009.RNA.60	tRNA-Glu-TTC	NA	NA	RNA	1456914	1456985	+
fig|6666666.120009.RNA.61	tRNA-Lys-TTT	NA	NA	RNA	1457072	1457144	+
fig|6666666.120009.RNA.62	tRNA-Leu-GAG	NA	NA	RNA	1457163	1457245	+
fig|6666666.120009.CDS.1258	transcriptional regulator, MarR family	WP_017426529.1	transcriptional regulator	CDS	1457402	1457866	+
fig|6666666.120009.CDS.1259	transcriptional regulator, xre family	WP_016818372.1	transcriptional regulator	CDS	1458053	1458427	+
fig|6666666.120009.CDS.1260	transcriptional regulator, xre family	WP_016818371.1	transcriptional regulator	CDS	1458515	1458898	+
fig|6666666.120009.CDS.1261	hypothetical protein	WP_013369935.1	Rha family transcriptional regulator	CDS	1459236	1459015	-
fig|6666666.120009.CDS.1262	hypothetical protein	WP_017426530.1	urease accessory protein UreF	CDS	1460259	1459522	-
fig|6666666.120009.RNA.63	tRNA-Leu-GAG	NA	NA	RNA	1460522	1460604	+
fig|6666666.120009.CDS.1263	Glutathione peroxidase family protein	WP_017426531.1	glutathione peroxidase	CDS	1461238	1460753	-
fig|6666666.120009.CDS.1264	hypothetical protein	NA	NA	CDS	1461701	1461814	+
fig|6666666.120009.CDS.1265	hypothetical protein	WP_016820703.1	hypothetical protein	CDS	1461986	1462381	+
fig|6666666.120009.CDS.1266	hypothetical protein	NA	NA	CDS	1462455	1462568	+
fig|6666666.120009.CDS.1267	Potassium-transporting ATPase A chain (EC 3.6.3.12) (TC 3.A.3.7.1)	WP_017426532.1	potassium-transporting ATPase subunit KdpA	CDS	1462788	1464464	+	Yes
fig|6666666.120009.CDS.1268	Potassium-transporting ATPase B chain (EC 3.6.3.12) (TC 3.A.3.7.1)	WP_017426533.1	potassium-transporting ATPase subunit B	CDS	1464511	1466547	+	Yes
fig|6666666.120009.CDS.1269	Potassium-transporting ATPase C chain (EC 3.6.3.12) (TC 3.A.3.7.1)	WP_017426534.1	potassium-transporting ATPase subunit C	CDS	1466567	1467295	+	Yes
fig|6666666.120009.CDS.1270	permease (major facilitator superfamily)	WP_017426535.1	MFS transporter	CDS	1468636	1467425	-	Yes
fig|6666666.120009.CDS.1271	Transcriptional regulator, PadR family	WP_017426536.1	PadR family transcriptional regulator	CDS	1469189	1468647	-
fig|6666666.120009.CDS.1272	Manganese transport protein MntH	WP_038978112.1	manganese transporter [Paenibacillus polymyxa]	CDS	1470792	1469473	-	Yes
fig|6666666.120009.CDS.1273	Organic hydroperoxide resistance protein	WP_013369947.1	osmc	CDS	1471229	1471648	+
fig|6666666.120009.CDS.1274	hypothetical protein	WP_017426537.1	hypothetical protein	CDS	1471772	1472098	+
fig|6666666.120009.CDS.1275	conserved protein YuxK	WP_017426538.1	hypothetical protein	CDS	1472221	1472649	+
fig|6666666.120009.CDS.1276	hypothetical protein	WP_017426539.1	DUF3153 domain-containing protein	CDS	1473434	1472646	-	Yes
fig|6666666.120009.CDS.1277	Manganese ABC transporter, periplasmic-binding protein SitA	WP_016820692.1	manganese transporter	CDS	1473671	1474642	+		YES
fig|6666666.120009.CDS.1278	Manganese ABC transporter, ATP-binding protein SitB	WP_017426540.1	manganese ABC transporter ATP-binding protein	CDS	1474657	1475421	+
fig|6666666.120009.CDS.1279	Manganese ABC transporter, inner membrane permease protein SitC	WP_017426541.1	manganese ABC transporter	CDS	1475427	1476356	+	Yes
fig|6666666.120009.CDS.1280	Manganese ABC transporter, inner membrane permease protein SitD	WP_017426542.1	iron ABC transporter	CDS	1476353	1477240	+	Yes
fig|6666666.120009.CDS.1281	Osmosensitive K+ channel histidine kinase KdpD (EC 2.7.3.-)	WP_038978113.1	histidine kinase [Paenibacillus polymyxa]	CDS	1477459	1479786	+
fig|6666666.120009.CDS.1282	hypothetical protein	WP_026065392.1	hypothetical protein	CDS	1480326	1481489	+
fig|6666666.120009.CDS.1283	Type II/IV secretion system ATP hydrolase TadA/VirB11/CpaF, TadA subfamily	WP_017426545.1	pilus biosynthesis protein	CDS	1481503	1482750	+
fig|6666666.120009.CDS.1284	Flp pilus assembly protein TadB	WP_017426546.1	pilus assembly protein TadB	CDS	1482747	1483538	+	Yes
fig|6666666.120009.CDS.1285	Type II/IV secretion system protein TadC, associated with Flp pilus assembly	WP_038978149.1	type II secretion protein F	CDS	1483551	1484429	+	Yes
fig|6666666.120009.CDS.1286	hypothetical protein	WP_016820682.1	hypothetical protein [Paenibacillus polymyxa]	CDS	1484440	1484634	+
fig|6666666.120009.CDS.1287	hypothetical protein	WP_017426549.1	pilus assembly protein TadE	CDS	1484634	1485302	+	Yes
fig|6666666.120009.CDS.1288	hypothetical protein	WP_017426550.1	hypothetical protein	CDS	1485343	1487559	+	Yes
fig|6666666.120009.CDS.1289	FIG00895440: hypothetical protein	WP_017426551.1	hypothetical protein	CDS	1487528	1488523	+	Yes
fig|6666666.120009.CDS.1290	Type IV prepilin peptidase TadV/CpaA	WP_026065394.1	peptidase A24	CDS	1488611	1489123	+	Yes
fig|6666666.120009.CDS.1291	hypothetical protein	WP_017426553.1	forkhead-associated protein	CDS	1489185	1490969	+	Yes
fig|6666666.120009.CDS.1292	Cell division inhibitor	WP_017426554.1	epimerase	CDS	1492090	1491176	-
fig|6666666.120009.CDS.1293	Endonuclease IV (EC 3.1.21.2)	WP_017426555.1	deoxyribonuclease IV	CDS	1492387	1493514	+
fig|6666666.120009.CDS.1294	Formyltetrahydrofolate deformylase (EC 3.5.1.10)	WP_017426556.1	formyltetrahydrofolate deformylase	CDS	1493537	1494436	+
fig|6666666.120009.CDS.1295	Transketolase (EC 2.2.1.1)	WP_017426557.1	transketolase	CDS	1494843	1496888	+
fig|6666666.120009.CDS.1296	FIG074102: hypothetical protein	WP_017426558.1	hypothetical protein	CDS	1497179	1497493	+
fig|6666666.120009.CDS.1297	2-hydroxy-3-oxopropionate reductase (EC 1.1.1.60)	WP_017426559.1	3-hydroxyisobutyrate dehydrogenase	CDS	1498501	1497602	-
fig|6666666.120009.CDS.1298	Glucose-6-phosphate isomerase (EC 5.3.1.9)	WP_013369975.1	glucose-6-phosphate isomerase	CDS	1498753	1500108	+
fig|6666666.120009.CDS.1299	FIG000605: protein co-occurring with transport systems (COG1739)	WP_013369976.1	YigZ family protein	CDS	1500256	1500888	+
fig|6666666.120009.CDS.1300	Transcriptional regulator, TetR family	WP_017426560.1	TetR family transcriptional regulator	CDS	1500894	1501475	+
fig|6666666.120009.CDS.1301	protein of unknown function UPF0047	WP_013369978.1	hypothetical protein	CDS	1502050	1501649	-
fig|6666666.120009.CDS.1302	Sulfate and thiosulfate import ATP-binding protein CysA (EC 3.6.3.25)	WP_017426561.1	ABC transporter	CDS	1502270	1503331	+
fig|6666666.120009.CDS.1303	Metal-dependent hydrolases of the beta-lactamase superfamily I; PhnP protein	WP_017426562.1	MBL fold metallo-hydrolase	CDS	1503483	1504253	+
fig|6666666.120009.CDS.1304	Transcriptional regulator, GntR family domain / Aspartate aminotransferase (EC 2.6.1.1)	WP_016820667.1	GntR family transcriptional regulator	CDS	1505776	1504268	-
fig|6666666.120009.CDS.1305	Permease of the drug/metabolite transporter (DMT) superfamily	WP_017426563.1	EamA family transporter	CDS	1505909	1506820	+	Yes
fig|6666666.120009.CDS.1306	HAD-superfamily hydrolase, subfamily IIB	WP_016820665.1	hypothetical protein	CDS	1507759	1506959	-
fig|6666666.120009.CDS.1307	Lipoate-protein ligase A	WP_016820664.1	lipoate--protein ligase A	CDS	1508923	1507922	-
fig|6666666.120009.CDS.1308	L-threonine 3-O-phosphate decarboxylase (EC 4.1.1.81)	WP_017426564.1	threonine-phosphate decarboxylase	CDS	1509052	1510185	+
fig|6666666.120009.CDS.1309	Adenosylcobinamide-phosphate synthase (EC 6.3.1.10)	WP_017426565.1	cobalamin biosynthesis protein	CDS	1510175	1511146	+	Yes
fig|6666666.120009.CDS.1310	Phosphoglycerate mutase (EC 5.4.2.1)	WP_017426566.1	fructose 2,6-bisphosphatase	CDS	1511161	1511913	+
fig|6666666.120009.CDS.1311	hypothetical protein	NA	NA	CDS	1512131	1512003	-
fig|6666666.120009.CDS.1312	Vitamin B12 ABC transporter, B12-binding component BtuF	WP_017426567.1	cobalamin-binding protein	CDS	1512432	1513439	+		YES
fig|6666666.120009.CDS.1313	Vitamin B12 ABC transporter, permease component BtuC	WP_017426568.1	corrinoid ABC transporter permease	CDS	1513436	1514482	+	Yes
fig|6666666.120009.CDS.1314	ABC transporter-like( EC:3.6.3.25 )	WP_017426569.1	ABC transporter ATP-binding protein	CDS	1514479	1515315	+
fig|6666666.120009.CDS.1315	Nicotinate-nucleotide--dimethylbenzimidazole phosphoribosyltransferase (EC 2.4.2.21)	WP_017426570.1	nicotinate-nucleotide--dimethylbenzimidazole phosphoribosyltransferase	CDS	1515356	1516426	+
fig|6666666.120009.CDS.1316	Adenosylcobinamide-phosphate guanylyltransferase (EC 2.7.7.62)	WP_017426571.1	adenosylcobinamide kinase or adenosylcobinamide phosphate guanyltransferase	CDS	1516423	1516983	+
fig|6666666.120009.CDS.1317	Cobalamin synthase	WP_017426572.1	adenosylcobinamide-GDP ribazoletransferase	CDS	1516980	1517849	+	Yes
fig|6666666.120009.CDS.1318	Cobyric acid synthase (EC 6.3.5.10)	WP_017426573.1	cobyric acid synthase CobQ	CDS	1517933	1519507	+
fig|6666666.120009.CDS.1319	Methyl-accepting chemotaxis protein	WP_017426574.1	methyl-accepting chemotaxis protein	CDS	1521313	1519610	-	Yes
fig|6666666.120009.CDS.1320	PTS system, beta-glucoside-specific IIB component (EC 2.7.1.69) / PTS system, beta-glucoside-specific IIC component / PTS system, beta-glucoside-specific IIA component	WP_016820652.1	PTS glucose transporter subunit IIABC	CDS	1521816	1523051	+	Yes
fig|6666666.120009.CDS.1321	Beta-glucoside bgl operon antiterminator, BglG family	WP_016820651.1	transcription antiterminator LicT	CDS	1523257	1524090	+
fig|6666666.120009.CDS.1322	PTS system, beta-glucoside-specific IIB component (EC 2.7.1.69) / PTS system, beta-glucoside-specific IIC component / PTS system, beta-glucoside-specific IIA component	WP_016820650.1	PTS beta-glucoside transporter subunit EIIBCA	CDS	1524257	1526158	+	Yes
fig|6666666.120009.CDS.1323	L-cystine uptake protein TcyP	WP_016820649.1	L-cystine transporter tcyP	CDS	1526399	1527796	+	Yes
fig|6666666.120009.CDS.1324	Putative preQ0 transporter	WP_016820648.1	membrane protein	CDS	1528042	1528740	+	Yes
fig|6666666.120009.CDS.1325	Aminopeptidase YpdF (MP-, MA-, MS-, AP-, NP- specific)	WP_017426575.1	dipeptidase	CDS	1529895	1528807	-
fig|6666666.120009.CDS.1326	Metal-dependent hydrolase	WP_017426576.1	hydrolase	CDS	1530688	1529960	-
fig|6666666.120009.CDS.1327	Phosphinothricin N-acetyltransferase (EC 2.3.1.-)	WP_017426577.1	phosphinothricin acetyltransferase	CDS	1530888	1531397	+
fig|6666666.120009.CDS.1328	Integral membrane protein	WP_017426578.1	membrane protein	CDS	1531931	1531497	-	Yes
fig|6666666.120009.CDS.1330	hypothetical protein	NA	NA	CDS	1532696	1532845	+
fig|6666666.120009.CDS.1329	FIG00672752: hypothetical protein	WP_016820643.1	membrane protein [Paenibacillus polymyxa]	CDS	1532707	1531952	-	Yes
fig|6666666.120009.CDS.1331	hypothetical protein	WP_017426580.1	hypothetical protein	CDS	1533674	1532817	-
fig|6666666.120009.CDS.1332	Putative FMN hydrolase (EC 3.1.3.-); 5-Amino-6-(5'-phosphoribitylamino)uracil phosphatase	WP_016820641.1	haloacid dehalogenase	CDS	1534035	1534766	+
fig|6666666.120009.CDS.1333	serine/threonine protein kinase	WP_016820640.1	serine or threonine protein kinase	CDS	1534904	1535584	+
fig|6666666.120009.CDS.1334	NADP-dependent malic enzyme (EC 1.1.1.40)	WP_017426581.1	NAD-dependent malic enzyme	CDS	1537085	1535667	-
fig|6666666.120009.CDS.1335	S-adenosylmethionine decarboxylase proenzyme (EC 4.1.1.50), prokaryotic class 1A	WP_016820638.1	S-adenosylmethionine decarboxylase	CDS	1538141	1537335	-
fig|6666666.120009.CDS.1336	hypothetical protein	NA	NA	CDS	1538297	1538145	-
fig|6666666.120009.CDS.1337	hypothetical protein	WP_017426583.1	hypothetical protein	CDS	1538715	1539563	+
fig|6666666.120009.CDS.1338	Ribosomal large subunit pseudouridine synthase D (EC 4.2.1.70)	WP_017426584.1	RNA pseudouridine synthase	CDS	1540660	1539647	-
fig|6666666.120009.CDS.1339	ATP-dependent DNA helicase RecQ	WP_017426585.1	DNA helicase RecQ	CDS	1540884	1542782	+
fig|6666666.120009.CDS.1340	Fe-S oxidoreductase	WP_017426586.1	B12-binding domain-containing radical SAM protein	CDS	1542833	1544689	+
fig|6666666.120009.CDS.1341	Alkaline phosphatase (EC 3.1.3.1)	WP_017426587.1	alkaline phosphatase	CDS	1544873	1546183	+		YES
fig|6666666.120009.CDS.1342	Alkaline phosphatase like protein	WP_016820632.1	alkaline phosphatase	CDS	1547246	1546641	-	Yes
fig|6666666.120009.CDS.1343	Ribosomal RNA adenine dimethylase (EC 2.1.1.-)	WP_016820631.1	phospholipid N-methyltransferase	CDS	1547837	1547262	-
fig|6666666.120009.CDS.1344	hypothetical protein	WP_017426588.1	hypothetical protein	CDS	1548101	1548952	+
fig|6666666.120009.CDS.1345	hypothetical protein	NA	NA	CDS	1549110	1548976	-
fig|6666666.120009.CDS.1346	hypothetical protein	WP_017426589.1	hypothetical protein	CDS	1549124	1549396	+
fig|6666666.120009.CDS.1347	FIG01201438: hypothetical protein	WP_017426590.1	histone acetyltransferase	CDS	1549630	1550058	+
fig|6666666.120009.CDS.1348	hypothetical protein	WP_017426591.1	hypothetical protein	CDS	1550070	1550531	+
fig|6666666.120009.CDS.1349	mutT/nudix family protein	WP_017426592.1	7,8-dihydro-8-oxoguanine triphosphatase	CDS	1550620	1551111	+
fig|6666666.120009.CDS.1350	PhnO protein	WP_017426593.1	GCN5 family N-acetyltransferase	CDS	1551169	1551690	+
fig|6666666.120009.CDS.1351	hypothetical protein	WP_017426594.1	hypothetical protein	CDS	1551716	1552165	+
fig|6666666.120009.CDS.1352	hypothetical protein	WP_017426595.1	hypothetical protein	CDS	1552190	1552693	+
fig|6666666.120009.CDS.1353	Thioredoxin reductase (EC 1.8.1.9)	WP_017426596.1	ferredoxin--NADP(+) reductase	CDS	1552846	1553880	+
fig|6666666.120009.CDS.1354	hypothetical protein	NA	NA	CDS	1554075	1554803	+
fig|6666666.120009.CDS.1355	HD domain protein	WP_017426598.1	phosphohydrolase	CDS	1554848	1555531	+
fig|6666666.120009.CDS.1356	Fe-bacillibactin uptake system FeuA, Fe-bacillibactin binding	WP_017426599.1	iron-uptake system-binding protein	CDS	1555700	1556680	+		YES
fig|6666666.120009.CDS.1357	Fe-bacillibactin uptake system FeuB	WP_017426600.1	ferrichrome ABC transporter permease	CDS	1556691	1557698	+	Yes
fig|6666666.120009.CDS.1358	Fe-bacillibactin uptake system FeuC	WP_017426601.1	iron ABC transporter permease	CDS	1557691	1558713	+	Yes
fig|6666666.120009.CDS.1359	Trilactone hydrolase [bacillibactin] siderophore	WP_017426602.1	ferri-bacillibactin esterase BesA	CDS	1558832	1559602	+
fig|6666666.120009.CDS.1360	NrtR-regulated hypothetical NrtX, Band 7 protein domain	WP_016820615.1	hypothetical protein	CDS	1559835	1560896	+
fig|6666666.120009.CDS.1361	NrtR-regulated hypothetical NrtY, PpnK-type ATP-NAD kinase domain	WP_017426603.1	sugar kinase	CDS	1560893	1561894	+
fig|6666666.120009.CDS.1362	hypothetical protein	WP_013370039.1	hypothetical protein	CDS	1561972	1562151	+
fig|6666666.120009.CDS.1363	transcriptional regulator, LuxR family	WP_017426604.1	DNA-binding protein	CDS	1563318	1562227	-
fig|6666666.120009.CDS.1364	Putative methyltransferase	WP_017426605.1	SAM-dependent methyltransferase	CDS	1563493	1564308	+
fig|6666666.120009.CDS.1365	FIG01243848: hypothetical protein	WP_017426606.1	saccharopine dehydrogenase	CDS	1564295	1565380	+
fig|6666666.120009.CDS.1366	hypothetical protein	WP_013370043.1	hypothetical protein	CDS	1565527	1565922	+
fig|6666666.120009.CDS.1367	Emb|CAB62313.1	WP_017426607.1	hypothetical protein	CDS	1565981	1566538	+
fig|6666666.120009.CDS.1368	hypothetical protein	NA	NA	CDS	1566594	1566764	+
fig|6666666.120009.CDS.1369	5'-nucleotidase YjjG (EC 3.1.3.5)	WP_026065397.1	haloacid dehalogenase	CDS	1566799	1567512	+
fig|6666666.120009.CDS.1370	GCN5-related N-acetyltransferase	WP_017426609.1	acetyltransferase	CDS	1567509	1568096	+
fig|6666666.120009.CDS.1371	putative membrane protein	WP_017426611.1	hypothetical protein	CDS	1568289	1568771	+	Yes
fig|6666666.120009.CDS.1372	rhamnogalacturonan acetylesterase	WP_026065398.1	lysophospholipase	CDS	1568832	1570043	+		YES
fig|6666666.120009.CDS.1373	Methyltransferase type 11	WP_017426613.1	methyltransferase type 11	CDS	1570155	1571099	+
fig|6666666.120009.CDS.1374	hypothetical protein	WP_017426614.1	hypothetical protein	CDS	1571378	1571935	+	Yes
fig|6666666.120009.CDS.1375	GNAT family acetyltransferase Bsu1853 (YoaA)	WP_017426615.1	N-acetyltransferase	CDS	1571964	1572524	+
fig|6666666.120009.CDS.1376	LuxR family transcriptional regulator	WP_016820599.1	LuxR family transcriptional regulator	CDS	1572868	1572527	-
fig|6666666.120009.CDS.1377	Transcriptional regulator	WP_017426616.1	transcriptional regulator	CDS	1573782	1573024	-
fig|6666666.120009.CDS.1378	Chitin binding protein	WP_017426617.1	hypothetical protein	CDS	1574142	1576160	+	Yes
fig|6666666.120009.CDS.1379	Rhs-family protein	NA	NA	CDS	1576208	1582084	+
fig|6666666.120009.CDS.1380	hypothetical protein	WP_017426619.1	hypothetical protein	CDS	1582197	1582844	+	Yes
fig|6666666.120009.CDS.1381	SCP1.17, unknown, len: 272aa	WP_017426620.1	baRNAse inhibitor	CDS	1582923	1583723	+
fig|6666666.120009.CDS.1382	hypothetical protein	NA	NA	CDS	1583910	1584035	+
fig|6666666.120009.CDS.1383	hypothetical protein	WP_016820594.1	transcriptional regulator	CDS	1584467	1584255	-
fig|6666666.120009.CDS.1384	hypothetical protein	WP_019686635.1	hypothetical protein [Paenibacillus polymyxa]	CDS	1584788	1585117	+
fig|6666666.120009.CDS.1385	hypothetical protein	WP_017426622.1	hypothetical protein	CDS	1585511	1585203	-		YES
fig|6666666.120009.RNA.64	tRNA-Pro-GGG	NA	NA	RNA	1585642	1585715	+
fig|6666666.120009.CDS.1386	YkuC	WP_016820590.1	MFS transporter	CDS	1587227	1585956	-	Yes
fig|6666666.120009.CDS.1387	2-oxoglutarate dehydrogenase E1 component (EC 1.2.4.2)	WP_016820587.1	2-oxoglutarate dehydrogenase subunit E1	CDS	1587910	1590807	+
fig|6666666.120009.CDS.1388	Dihydrolipoamide succinyltransferase component (E2) of 2-oxoglutarate dehydrogenase complex (EC 2.3.1.61)	WP_017426623.1	dihydrolipoamide succinyltransferase	CDS	1590813	1592108	+
fig|6666666.120009.CDS.1389	Putative metal-dependent hydrolase BCE33L2441 (EC 3.-.-.-)	WP_017426624.1	metal-dependent hydrolase	CDS	1592250	1592780	+
fig|6666666.120009.CDS.1390	Lysophospholipase (EC 3.1.1.5); Monoglyceride lipase (EC 3.1.1.23); putative	WP_017426625.1	alpha or beta hydrolase	CDS	1593886	1592882	-
fig|6666666.120009.CDS.1391	Mannose-6-phosphate isomerase (EC 5.3.1.8)	WP_016820580.1	mannose-6-phosphate isomerase	CDS	1594886	1593912	-
fig|6666666.120009.CDS.1392	SAM-dependent methyltransferase, MraW methylase family (EC 2.1.1.-)	WP_017426626.1	SAM-dependent methyltransferase	CDS	1595638	1595057	-
fig|6666666.120009.CDS.1393	COG1242: Predicted Fe-S oxidoreductase	WP_013370065.1	TIGR01212 family radical SAM protein	CDS	1596592	1595639	-
fig|6666666.120009.CDS.1394	hypothetical protein	WP_013370066.1	hypothetical protein	CDS	1596900	1597097	+
fig|6666666.120009.CDS.1395	tRNA (guanine46-N7-)-methyltransferase (EC 2.1.1.33)	WP_016820575.1	tRNA (guanosine(46)-N7)-methyltransferase TrmB	CDS	1597202	1597915	+
fig|6666666.120009.CDS.1396	1,2-diacylglycerol 3-glucosyltransferase (EC 2.4.1.157); diglucosyldiacylglycerol synthase (LTA membrane anchor synthesis); putative	WP_016820572.1	UDP-N-acetylglucosamine--LPS N-acetylglucosamine transferase	CDS	1599097	1597958	-
fig|6666666.120009.CDS.1397	PAP2 family protein	NA	NA	CDS	1599583	1599143	-
fig|6666666.120009.CDS.1398	N-acetylglucosaminyltransferase (EC 2.4.1.-)	WP_017426627.1	glycosyl transferase family 2	CDS	1600184	1601422	+	Yes
fig|6666666.120009.CDS.1399	Translation initiation factor 3	WP_007429515.1	translation initiation factor IF-3	CDS	1601743	1602240	+
fig|6666666.120009.CDS.1400	LSU ribosomal protein L20p	WP_007429517.1	50S ribosomal protein L20	CDS	1602515	1602874	+
fig|6666666.120009.CDS.1401	Predicted nucleoside ABC transporter, substrate-binding component	WP_016820568.1	BMP family ABC transporter substrate-binding protein	CDS	1603242	1604279	+		YES
fig|6666666.120009.CDS.1402	Unspecified monosaccharide ABC transport system, ATP-binding protein	WP_025364391.1	heme ABC transporter ATP-binding protein	CDS	1604417	1605955	+
fig|6666666.120009.CDS.1403	Unspecified monosaccharide ABC transport system, permease component Ia (FIG025991) / Unspecified monosaccharide ABC transport system, permease component Ib (FIG143636)	WP_017426629.1	ABC transporter permease	CDS	1605948	1607027	+	Yes
fig|6666666.120009.CDS.1404	Unspecified monosaccharide ABC transport system, permease component 2	WP_010349245.1	ABC transporter permease	CDS	1607029	1607988	+	Yes
fig|6666666.120009.CDS.1405	hypothetical protein	WP_017426630.1	hypothetical protein	CDS	1608248	1608598	+	Yes
fig|6666666.120009.CDS.1406	FIG00895410: hypothetical protein	WP_017426631.1	N-acetyltransferase	CDS	1609073	1608633	-
fig|6666666.120009.CDS.1407	Acetolactate synthase large subunit (EC 2.2.1.6)	WP_013370079.1	acetolactate synthase, large subunit, biosynthetic type	CDS	1609687	1611432	+
fig|6666666.120009.CDS.1408	Acetolactate synthase small subunit (EC 2.2.1.6)	WP_013370080.1	acetolactate synthase small subunit	CDS	1611434	1611919	+
fig|6666666.120009.CDS.1409	Ketol-acid reductoisomerase (EC 1.1.1.86)	WP_013309387.1	ketol-acid reductoisomerase	CDS	1612083	1613075	+
fig|6666666.120009.CDS.1410	2-isopropylmalate synthase (EC 2.3.3.13)	WP_017426632.1	2-isopropylmalate synthase	CDS	1613200	1614741	+
fig|6666666.120009.CDS.1411	3-isopropylmalate dehydrogenase (EC 1.1.1.85)	WP_017426633.1	3-isopropylmalate dehydrogenase	CDS	1614946	1616022	+
fig|6666666.120009.CDS.1412	Alkyl hydroperoxide reductase subunit C-like protein	WP_013370083.1	thioredoxin	CDS	1616345	1616884	+
fig|6666666.120009.CDS.1413	hypothetical protein	WP_016820546.1	hypothetical protein	CDS	1617145	1617561	+
fig|6666666.120009.CDS.1414	sensor histidine kinase	WP_016820545.1	PAS domain-containing sensor histidine kinase	CDS	1617898	1619001	+
fig|6666666.120009.CDS.1415	hypothetical protein	NA	NA	CDS	1619192	1619079	-
fig|6666666.120009.CDS.1416	diguanylate cyclase/phosphodiesterase (GGDEF & EAL domains) with PAS/PAC sensor(s)	WP_017426634.1	GGDEF-domain containing protein	CDS	1619343	1621484	+	Yes
fig|6666666.120009.RNA.65	tRNA-Gly-TCC	NA	NA	RNA	1621592	1621662	+
fig|6666666.120009.CDS.1417	Pectin lyase (EC 4.2.2.10)	WP_017426635.1	pectate lyase	CDS	1621927	1622964	+	Yes	YES
fig|6666666.120009.CDS.1418	COG0488: ATPase components of ABC transporters with duplicated ATPase domains			CDS	1623131	1623295	+
fig|6666666.120009.CDS.1419	COG0488: ATPase components of ABC transporters with duplicated ATPase domains	WP_019686695.1	ABC transporter ATP-binding protein	CDS	1623325	1625175	+
fig|6666666.120009.CDS.1420	hypothetical protein	NA	NA	CDS	1625383	1625246	-
fig|6666666.120009.CDS.1421	Phenylalanyl-tRNA synthetase alpha chain (EC 6.1.1.20)	WP_038978151.1	phenylalanine--tRNA ligase subunit alpha	CDS	1625624	1626655	+
fig|6666666.120009.CDS.1422	Phenylalanyl-tRNA synthetase beta chain (EC 6.1.1.20)	WP_017426637.1	phenylalanine--tRNA ligase subunit beta	CDS	1626684	1629131	+
fig|6666666.120009.CDS.1423	TolA protein	WP_017426638.1	DNA repair ATPase	CDS	1629340	1631364	+
fig|6666666.120009.CDS.1424	FIG00895381: hypothetical protein	WP_016820537.1	membrane protein	CDS	1631873	1631514	-	Yes
fig|6666666.120009.CDS.1425	Recombination inhibitory protein MutS2	WP_017426639.1	endonuclease MutS2	CDS	1632027	1634396	+
fig|6666666.120009.CDS.1426	FIG00895117: hypothetical protein	WP_014599569.1	DUF350 domain-containing protein	CDS	1634443	1634862	+	Yes
fig|6666666.120009.CDS.1427	FIG00895463: hypothetical protein	WP_017426640.1	hypothetical protein	CDS	1634943	1635620	+
fig|6666666.120009.CDS.1428	FIG00895488: hypothetical protein	WP_017426641.1	MFS transporter	CDS	1635737	1636990	+	Yes
fig|6666666.120009.CDS.1429	Oxidoreductase	WP_038978114.1	amino acid oxidase [Paenibacillus polymyxa]	CDS	1638299	1637061	-
fig|6666666.120009.CDS.1430	hypothetical protein	WP_016820532.1	hypothetical protein	CDS	1638415	1638651	+
fig|6666666.120009.CDS.1431	FIG00895317: hypothetical protein	WP_016820531.1	coat protein F	CDS	1638684	1639067	+
fig|6666666.120009.CDS.1432	Transcriptional regulator, AsnC family	WP_016820530.1	AsnC family transcriptional regulator	CDS	1639211	1639711	+
fig|6666666.120009.CDS.1433	Aspartate aminotransferase (EC 2.6.1.1)	WP_016820529.1	aminotransferase A	CDS	1639724	1640935	+
fig|6666666.120009.CDS.1434	hypothetical protein	WP_016820528.1	Spo0E family sporulation regulatory protein-aspartic acid phosphatase	CDS	1641051	1641257	+
fig|6666666.120009.CDS.1435	hypothetical protein	WP_017426642.1	hypothetical protein	CDS	1641358	1641927	+
fig|6666666.120009.CDS.1436	ATP:Cob(I)alamin adenosyltransferase (EC 2.5.1.17)	WP_016820526.1	ATP--cob(I)alamin adenosyltransferase	CDS	1641946	1642509	+
fig|6666666.120009.CDS.1437	Ribosomal large subunit pseudouridine synthase D (EC 4.2.1.70)	WP_017426643.1	RNA pseudouridine synthase	CDS	1642531	1643487	+
fig|6666666.120009.CDS.1438	Arsenate reductase (EC 1.20.4.1)	WP_017426644.1	hypothetical protein	CDS	1643530	1643895	+
fig|6666666.120009.CDS.1439	DNA polymerase I (EC 2.7.7.7)	WP_038978115.1	5'-3' exonuclease	CDS	1643968	1644864	+
fig|6666666.120009.CDS.1440	Fructokinase (EC 2.7.1.4)	WP_017426646.1	fructokinase	CDS	1645046	1645960	+
fig|6666666.120009.CDS.1441	hypothetical protein	WP_017426647.1	HRDC domain protein	CDS	1646125	1647132	+
fig|6666666.120009.CDS.1442	Magnesium and cobalt transport protein CorA	WP_013370115.1	magnesium and cobalt transport protein CorA	CDS	1648188	1647253	-	Yes
fig|6666666.120009.CDS.1443	Homoserine O-succinyltransferase (EC 2.3.1.46)	WP_017426648.1	homoserine O-succinyltransferase	CDS	1648982	1649899	+
fig|6666666.120009.CDS.1444	Cystathionine gamma-synthase (EC 2.5.1.48)	WP_017426649.1	cystathionine gamma-synthase	CDS	1650024	1651208	+
fig|6666666.120009.CDS.1445	Cystathionine beta-lyase (EC 4.4.1.8)	WP_017426650.1	cystathionine gamma-synthase	CDS	1651205	1652383	+
fig|6666666.120009.CDS.1446	Menaquinone via futalosine step 3	WP_016820516.1	dehypoxanthine futalosine cyclase	CDS	1652725	1653858	+
fig|6666666.120009.CDS.1447	Uncharacterized conserved protein, YitT family protein	WP_017426652.1	membrane protein	CDS	1654870	1654007	-	Yes
fig|6666666.120009.CDS.1448	Na+/H+ antiporter	WP_017426653.1	potassium transporter	CDS	1656181	1654955	-	Yes
fig|6666666.120009.CDS.1449	TrkA-C domain protein	WP_017426654.1	potassium transporter	CDS	1656680	1656186	-
fig|6666666.120009.CDS.1450	hypothetical protein	WP_016820512.1	hypothetical protein	CDS	1657272	1656877	-	Yes	YES
fig|6666666.120009.CDS.1451	hypothetical protein	WP_016820511.1	sporulation protein	CDS	1657512	1658393	+
fig|6666666.120009.CDS.1452	FIG01227382: hypothetical protein	WP_016820510.1	hypothetical protein	CDS	1658455	1659030	+		YES
fig|6666666.120009.CDS.1453	hypothetical protein	WP_016820509.1	hypothetical protein	CDS	1659115	1659423	+
fig|6666666.120009.CDS.1454	HtrA protease/chaperone protein	WP_017426655.1	serine protease	CDS	1659619	1661202	+
fig|6666666.120009.CDS.1455	Phosphate regulon transcriptional regulatory protein PhoB (SphR)	WP_016820507.1	DNA-binding response regulator	CDS	1661353	1662042	+
fig|6666666.120009.CDS.1456	sensor histidine kinase	WP_017426656.1	two-component sensor histidine kinase	CDS	1662044	1663522	+	Yes
fig|6666666.120009.CDS.1457	4-hydroxy-3-methylbut-2-enyl diphosphate reductase (EC 1.17.1.2)	WP_017426657.1	4-hydroxy-3-methylbut-2-enyl diphosphate reductase	CDS	1663688	1664590	+
fig|6666666.120009.CDS.1458	2-keto-3-deoxy-D-arabino-heptulosonate-7-phosphate synthase I beta (EC 2.5.1.54)	WP_017426658.1	3-deoxy-7-phosphoheptulonate synthase	CDS	1664857	1665894	+
fig|6666666.120009.CDS.1459	Glutamine synthetase type I (EC 6.3.1.2)	WP_016820503.1	type I glutamate--ammonia ligase	CDS	1666167	1667591	+
fig|6666666.120009.CDS.1460	Phosphoserine aminotransferase (EC 2.6.1.52)	WP_038978152.1	3-phosphoserine or phosphohydroxythreonine aminotransferase	CDS	1667860	1668951	+
fig|6666666.120009.CDS.1461	tRNA (cytidine(34)-2'-O)-methyltransferase (EC 2.1.1.207)	WP_017426659.1	tRNA (uridine(34) or cytosine(34) or 5-carboxymethylaminomethyluridine(34)-2'-O)-methyltransferase TrmL	CDS	1669197	1669661	+
fig|6666666.120009.CDS.1462	Transition state regulatory protein AbrB	WP_014599574.1	AbrB family transcriptional regulator	CDS	1670038	1670286	+
fig|6666666.120009.CDS.1463	Exopolysaccharide biosynthesis protein	WP_016820500.1	exopolysaccharide biosynthesis protein	CDS	1671458	1670391	-	Yes
fig|6666666.120009.CDS.1464	hypothetical protein	WP_017426660.1	hypothetical protein	CDS	1671862	1671455	-	Yes
fig|6666666.120009.CDS.1466	DNA-binding response regulator	WP_016820498.1	DNA-binding response regulator	CDS	1672134	1672790	+
fig|6666666.120009.CDS.1465	hypothetical protein	NA	NA	CDS	1672159	1672043	-
fig|6666666.120009.CDS.1467	Transcriptional regulator, GntR family / Aspartate aminotransferase (EC 2.6.1.1)	WP_016820497.1	transcriptional regulator	CDS	1672840	1674093	+
fig|6666666.120009.CDS.1468	hypothetical protein	WP_017426661.1	hypothetical protein	CDS	1674871	1674113	-
fig|6666666.120009.CDS.1469	Serine protein kinase (prkA protein), P-loop containing	WP_013370145.1	protein PrkA	CDS	1675155	1677050	+
fig|6666666.120009.CDS.1470	Methyl-accepting chemotaxis protein	WP_017426662.1	methyl-accepting chemotaxis protein	CDS	1677300	1678322	+
fig|6666666.120009.CDS.1471	N-acetyltransferase	WP_017426663.1	N-acetyltransferase	CDS	1679358	1678492	-
fig|6666666.120009.CDS.1472	spore coat protein, putative	WP_017426664.1	sporulation protein	CDS	1680498	1679602	-
fig|6666666.120009.CDS.1473	Spore coat protein S	WP_017426665.1	spore coat protein	CDS	1681527	1680517	-
fig|6666666.120009.CDS.1474	cell surface protein	WP_016820491.1	membrane protein	CDS	1682280	1681732	-	Yes	YES
fig|6666666.120009.CDS.1475	hypothetical protein	WP_038978116.1	peptidase M4 [Paenibacillus polymyxa]	CDS	1682989	1682396	-	Yes
fig|6666666.120009.CDS.1476	two-component sensor histidine kinase	WP_017426668.1	two-component sensor histidine kinase	CDS	1684373	1683012	-	Yes
fig|6666666.120009.CDS.1477	two-component response regulator	WP_017426669.1	DNA-binding response regulator	CDS	1685071	1684370	-
fig|6666666.120009.CDS.1478	Alkaline phosphatase synthesis transcriptional regulatory protein PhoP	WP_017426670.1	DNA-binding response regulator	CDS	1685509	1686195	+
fig|6666666.120009.CDS.1479	Phosphate regulon sensor protein PhoR (SphS) (EC 2.7.13.3)	WP_017426671.1	two-component sensor histidine kinase	CDS	1686192	1687775	+	Yes
fig|6666666.120009.CDS.1480	hypothetical protein	WP_017426672.1	hypothetical protein	CDS	1687889	1689070	+
fig|6666666.120009.CDS.1481	Stage V sporulation protein involved in spore cortex synthesis (SpoVR)	WP_017426673.1	stage V sporulation protein R	CDS	1690584	1689139	-
fig|6666666.120009.CDS.1483	hypothetical protein	NA	NA	CDS	1691720	1691869	+
fig|6666666.120009.CDS.1482	UPF0229 protein YeaH	WP_016820483.1	sporulation protein YhbH	CDS	1691747	1690581	-
fig|6666666.120009.CDS.1484	two-component response regulator	WP_016820482.1	DNA-binding response regulator	CDS	1691911	1692630	+
fig|6666666.120009.CDS.1485	sensor histidine kinase	WP_017426674.1	two-component sensor histidine kinase	CDS	1692627	1693697	+	Yes
fig|6666666.120009.CDS.1486	ABC transporter, ATP-binding protein	WP_017426675.1	bacitracin ABC transporter ATP-binding protein	CDS	1693843	1694766	+
fig|6666666.120009.CDS.1487	permease	WP_017426676.1	ABC transporter permease	CDS	1694763	1695470	+	Yes
fig|6666666.120009.CDS.1488	putative transporter, trans-membrane domain bacteriocin immunity protein	WP_016820478.1	lantibiotic ABC transporter permease	CDS	1695484	1696218	+	Yes
fig|6666666.120009.CDS.1489	Lanthionine biosynthesis cyclase LanC	WP_017426677.1	lantibiotic biosynthesis protein	CDS	1697580	1696219	-
fig|6666666.120009.CDS.1490	Lantibiotic biosynthesis dihydropyridine synthase, TsrD family	WP_016820475.1	lantibiotic biosynthesis protein	CDS	1698006	1699271	+
fig|6666666.120009.CDS.1491	Two-component response regulator SA14-24	WP_016820474.1	chemotaxis protein CheY	CDS	1699322	1699999	+
fig|6666666.120009.CDS.1492	Lanthionine biosynthesis protein LanB	WP_017426678.1	lantibiotic biosynthesis protein	CDS	1699974	1703228	+
fig|6666666.120009.CDS.1493	lantibiotic ABC transporter (ATP-binding protein)	WP_017426679.1	ABC transporter ATP-binding protein	CDS	1703215	1705116	+	Yes
fig|6666666.120009.CDS.1494	hypothetical protein	WP_017426680.1	branched-chain amino acid transporter AzlD	CDS	1705484	1705155	-	Yes
fig|6666666.120009.CDS.1495	Branched-chain amino acid permease	WP_016820470.1	azaleucine resistance protein AzlC	CDS	1706206	1705481		Yes
fig|6666666.120009.CDS.1496	Predicted sucrose permease, MFS family, FucP subfamily	WP_017426681.1	MFS transporter	CDS	1707621	1706383	-	Yes
fig|6666666.120009.CDS.1497	Transcriptional regulator	WP_017426682.1	DNA-binding protein	CDS	1707855	1708403	+
fig|6666666.120009.CDS.1498	Acyl-CoA hydrolase (EC 3.1.2.20)	WP_014599583.1	acyl-CoA thioesterase	CDS	1708602	1709018	+
fig|6666666.120009.CDS.1499	arabinofuranosidase	NA	NA	CDS	1709386	1709126	-
fig|6666666.120009.CDS.1500	hypothetical protein	NA	NA	CDS	1710586	1709456	-
fig|6666666.120009.CDS.1501	4'-phosphopantetheinyl transferase (EC 2.7.8.-)	WP_017426685.1	4'-phosphopantetheinyl transferase	CDS	1710813	1711511	+
fig|6666666.120009.CDS.1502	Exoenzymes regulatory protein AepA in lipid-linked oligosaccharide synthesis cluster	WP_017426686.1	hydrolase	CDS	1711559	1713148	+
fig|6666666.120009.CDS.1503	hypothetical protein	WP_017426687.1	glycosyl hydrolase	CDS	1714844	1713219	-	Yes	YES
fig|6666666.120009.CDS.1504	DegV	WP_017426688.1	hypothetical protein	CDS	1715851	1715000	-
fig|6666666.120009.CDS.1505	hypothetical protein	WP_017426689.1	hypothetical protein	CDS	1716357	1715884	-	Yes
fig|6666666.120009.CDS.1506	COG2363	WP_016820461.1	DUF423 domain-containing protein	CDS	1716578	1716961	+	Yes
fig|6666666.120009.CDS.1507	hypothetical protein	WP_016820460.1	hypothetical protein	CDS	1717617	1717069	-
fig|6666666.120009.CDS.1508	Kanamycin nucleotidyltransferase (EC 2.7.7.-)	WP_017426690.1	kanamycin nucleotidyltransferase	CDS	1718831	1718061	-
fig|6666666.120009.CDS.1509	hypothetical protein	WP_017426691.1	hypothetical protein	CDS	1718930	1719232	+
fig|6666666.120009.CDS.1510	Translation initiation factor 3	WP_038978117.1	translation initiation factor IF-3 [Paenibacillus polymyxa]	CDS	1719804	1719289	-
fig|6666666.120009.CDS.1511	COG0614: ABC-type Fe3+-hydroxamate transport system, periplasmic component	WP_017426692.1	Fe3+-citrate ABC transporter substrate-binding protein	CDS	1719976	1720971	+		YES
fig|6666666.120009.CDS.1512	iron compound ABC transporter, permease	WP_016820455.1	Fe3+-siderophore ABC transporter permease	CDS	1721166	1723016	+	Yes
fig|6666666.120009.CDS.1513	Transcriptional regulator, ArsR family	WP_014599587.1	transcriptional regulator	CDS	1723156	1723467	+
fig|6666666.120009.CDS.1514	Major facilitator family transporter	WP_017426693.1	MFS transporter	CDS	1723543	1724718	+	Yes
fig|6666666.120009.CDS.1515	hypothetical protein	WP_017426694.1	hypothetical protein	CDS	1724953	1725477	+
fig|6666666.120009.CDS.1516	hypothetical protein	WP_017426695.1	glyoxalase or bleomycin resistance or dioxygenase family protein	CDS	1725523	1726197	+
fig|6666666.120009.CDS.1517	acetyltransferase, GNAT family	WP_017426696.1	N-acetyltransferase	CDS	1726292	1726747	+
fig|6666666.120009.CDS.1518	PTS system, beta-glucoside-specific IIB component (EC 2.7.1.69) / PTS system, beta-glucoside-specific IIC component / PTS system, beta-glucoside-specific IIA component	WP_049885681.1	transcriptional regulator	CDS	1727019	1728302	+
fig|6666666.120009.CDS.1519	PTS system, beta-glucoside-specific IIB component (EC 2.7.1.69) / PTS system, beta-glucoside-specific IIC component / PTS system, beta-glucoside-specific IIA component	WP_017426699.1	transcriptional regulator	CDS	1728633	1730003	+
fig|6666666.120009.CDS.1520	6 kDa early secretory antigenic target ESAT-6 (EsxA)	NA	NA	CDS	1730296	1731372	+
fig|6666666.120009.CDS.1521	hypothetical protein	WP_017426701.1	hypothetical protein	CDS	1731384	1731605	+
fig|6666666.120009.CDS.1522	hypothetical protein	WP_017426702.1	hypothetical protein	CDS	1732278	1732736	+		YES
fig|6666666.120009.CDS.1523	hypothetical protein	WP_017426703.1	hypothetical protein	CDS	1732912	1733160	+
fig|6666666.120009.CDS.1524	hypothetical protein	NA	NA	CDS	1733978	1733814	-
fig|6666666.120009.CDS.1525	hypothetical protein	WP_017426704.1	hypothetical protein	CDS	1734127	1734399	+
fig|6666666.120009.CDS.1526	hypothetical protein	NA	NA	CDS	1734552	1734719	+
fig|6666666.120009.CDS.1527	hypothetical protein	WP_017426706.1	hypothetical protein	CDS	1734732	1734974	+
fig|6666666.120009.CDS.1528	hypothetical protein	NA	NA	CDS	1735089	1734976	-
fig|6666666.120009.CDS.1529	hypothetical protein	NA	NA	CDS	1735211	1735498	+
fig|6666666.120009.CDS.1530	hypothetical protein	WP_038978118.1	hypothetical protein [Paenibacillus polymyxa]	CDS	1735884	1736429	+		YES
fig|6666666.120009.CDS.1531	Mobile element protein	WP_038978154.1	IS110 family transposase [Paenibacillus polymyxa]	CDS	1738305	1737097	-
fig|6666666.120009.CDS.1532	Aspartyl-tRNA(Asn) amidotransferase subunit A (EC 6.3.5.6) @ Glutamyl-tRNA(Gln) amidotransferase subunit A (EC 6.3.5.7)	WP_017425934.1	amidase	CDS	1740186	1738714	-
fig|6666666.120009.CDS.1533	FIG01250607: hypothetical protein	NA	NA	CDS	1740420	1740536	+
fig|6666666.120009.CDS.1534	RNA:NAD 2'-phosphotransferase	WP_017425932.1	RNA 2'-phosphotransferase	CDS	1741462	1741656	+
fig|6666666.120009.CDS.1535	DUF1805 domain-containing protein	WP_017425931.1	hypothetical protein	CDS	1741853	1742155	+
fig|6666666.120009.CDS.1536	Methylthioribose-1-phosphate isomerase (EC 5.3.1.23)	WP_017425930.1	S-methyl-5-thioribose-1-phosphate isomerase	CDS	1743415	1742303	-
fig|6666666.120009.CDS.1537	5-methylthioribose kinase (EC 2.7.1.100)	WP_017425929.1	S-methyl-5-thioribose kinase	CDS	1744644	1743412	-
fig|6666666.120009.CDS.1538	Non-specific DNA-binding protein Dps / Iron-binding ferritin-like antioxidant protein / Ferroxidase (EC 1.16.3.1)	WP_013309551.1	DNA starvation or stationary phase protection protein	CDS	1744951	1745424	+
fig|6666666.120009.CDS.1539	Iron-sulfur cluster assembly ATPase protein SufC	WP_017425928.1	ABC transporter ATP-binding protein	CDS	1745817	1746599	+
fig|6666666.120009.CDS.1540	Iron-sulfur cluster assembly protein SufD	WP_017425927.1	Fe-S cluster assembly protein SufD	CDS	1746623	1747927	+
fig|6666666.120009.CDS.1541	Cysteine desulfurase (EC 2.8.1.7), SufS subfamily	WP_016819589.1	cysteine desulfurase	CDS	1747924	1749147	+
fig|6666666.120009.CDS.1542	Putative iron-sulfur cluster assembly scaffold protein for SUF system, SufE2	WP_013309555.1	iron-sulfur cluster assembly scaffold protein NifU	CDS	1749137	1749559	+
fig|6666666.120009.CDS.1543	Iron-sulfur cluster assembly protein SufB	WP_016819590.1	Fe-S cluster assembly protein SufB	CDS	1749590	1750987	+
fig|6666666.120009.CDS.1544	hypothetical protein	WP_016819591.1	hypothetical protein	CDS	1751245	1751607	+
fig|6666666.120009.CDS.1545	Catalase (EC 1.11.1.6)	WP_016819592.1	manganese catalase	CDS	1752659	1751820	-
fig|6666666.120009.CDS.1546	catalase, Mn-containing	WP_017425926.1	catalase	CDS	1752887	1753741	+
fig|6666666.120009.CDS.1547	HDIG domain protein	WP_017425925.1	HD family phosphohydrolase	CDS	1754977	1753913	-
fig|6666666.120009.CDS.1548	5'-nucleotidase family protein in cluster with NagD-like phosphatase	WP_017425924.1	multifunctional 2',3'-cyclic-nucleotide 2'-phosphodiesterase or 5'-nucleotidase or 3'-nucleotidase	CDS	1755248	1756702	+
fig|6666666.120009.CDS.1549	HD-GYP domain	WP_017425923.1	HD family phosphohydrolase	CDS	1756656	1757816	+
fig|6666666.120009.CDS.1550	Thioredoxin-like oxidoreductases	WP_013370310.1	radical SAM or CxCxxxxC motif protein YfkAB	CDS	1757914	1759044	+
fig|6666666.120009.CDS.1551	Magnesium and cobalt efflux protein CorC	WP_016819598.1	membrane protein	CDS	1759151	1760509	+	Yes
fig|6666666.120009.CDS.1552	hypothetical protein	NA	NA	CDS	1760755	1760621	-
fig|6666666.120009.CDS.1553	cotJB protein	NA	NA	CDS	1761029	1761511	+
fig|6666666.120009.CDS.1554	Polypeptide composition of the spore coat protein CotJC	WP_016819601.1	hypothetical protein	CDS	1761552	1762121	+
fig|6666666.120009.CDS.1555	Glycosyl transferase, group 2 family protein	WP_016819602.1	glycosyl transferase	CDS	1763357	1762284	-
fig|6666666.120009.CDS.1556	hypothetical protein	WP_017425921.1	SAM-dependent methyltransferase	CDS	1763752	1766595	+
fig|6666666.120009.CDS.1557	hypothetical protein	WP_017425920.1	SAM-dependent methyltransferase	CDS	1766620	1767282	+
fig|6666666.120009.CDS.1558	Phosphoglycolate phosphatase (EC 3.1.3.18)	WP_025364508.1	haloacid dehalogenase	CDS	1767366	1768067	+
fig|6666666.120009.CDS.1559	FIG00673195: hypothetical protein	WP_017425919.1	endospore coat protein	CDS	1769348	1768170	-
fig|6666666.120009.CDS.1560	hypothetical protein	WP_016819607.1	N-acetyltransferase	CDS	1769845	1769330	-
fig|6666666.120009.CDS.1561	FIG00895126: hypothetical protein	WP_017425918.1	endospore coat protein	CDS	1770970	1769864	-
fig|6666666.120009.CDS.1562	FIG01227862: hypothetical protein	WP_016819609.1	hypothetical protein	CDS	1772337	1770967	-
fig|6666666.120009.CDS.1563	FIG01225774: hypothetical protein	WP_017425917.1	endospore coat protein	CDS	1773504	1772350	-
fig|6666666.120009.CDS.1564	FIG00895131: hypothetical protein	WP_016819611.1	hypothetical protein	CDS	1774927	1773548	-
fig|6666666.120009.CDS.1565	Hypothetical protein SAV1845	WP_016819612.1	hypothetical protein	CDS	1775090	1775434	+
fig|6666666.120009.CDS.1566	hypothetical protein	WP_017425916.1	hypothetical protein	CDS	1775507	1775791	+	Yes
fig|6666666.120009.CDS.1567	FIG009439: Cytosolic protein containing multiple CBS domains	WP_013370334.1	hypothetical protein	CDS	1775947	1777281	+
fig|6666666.120009.CDS.1568	FIG013210: hypothetical protein	WP_016819615.1	hypothetical protein	CDS	1777823	1777326	-	Yes
fig|6666666.120009.CDS.1569	FIG00895109: hypothetical protein	WP_013309582.1	hypothetical protein	CDS	1778165	1777836	-	Yes
fig|6666666.120009.CDS.1570	DNA polymerase III alpha subunit (EC 2.7.7.7)	WP_017425915.1	DNA polymerase III subunit alpha	CDS	1778303	1781968	+
fig|6666666.120009.CDS.1571	Low temperature requirement C protein	WP_025364511.1	phosphatidylglycerophosphatase A	CDS	1782137	1782634	+
fig|6666666.120009.CDS.1572	FIG00895371: hypothetical protein	WP_007429680.1	hypothetical protein	CDS	1782788	1782976	+
fig|6666666.120009.CDS.1573	hypothetical protein	NA	NA	CDS	1782993	1783136	+
fig|6666666.120009.CDS.1574	Acetyl-coenzyme A carboxyl transferase beta chain (EC 6.4.1.2)	WP_016819618.1	acetyl-CoA carboxylase subunit beta	CDS	1783157	1784050	+
fig|6666666.120009.CDS.1575	Acetyl-coenzyme A carboxyl transferase alpha chain (EC 6.4.1.2)	WP_016819619.1	acetyl-CoA carboxylase carboxyltransferase subunit alpha	CDS	1784051	1785034	+
fig|6666666.120009.CDS.1576	Pyruvate kinase (EC 2.7.1.40)	WP_016819620.1	pyruvate kinase	CDS	1785160	1786590	+
fig|6666666.120009.CDS.1577	transcriptional regulator	WP_017425914.1	LysR family transcriptional regulator	CDS	1787573	1786686	-
fig|6666666.120009.CDS.1578	Phosphate ABC transporter, periplasmic phosphate-binding protein PstS (TC 3.A.1.7.1)	WP_016819622.1	phosphate-binding protein	CDS	1787780	1788703	+		YES
fig|6666666.120009.CDS.1579	Phosphate transport system permease protein PstC (TC 3.A.1.7.1)	WP_013370343.1	phosphate ABC transporter permease subunit PstC	CDS	1788809	1789741	+	Yes
fig|6666666.120009.CDS.1580	Phosphate transport system permease protein PstA (TC 3.A.1.7.1)	WP_016819623.1	phosphate ABC transporter, permease protein PstA	CDS	1789741	1790637	+	Yes
fig|6666666.120009.CDS.1581	Phosphate transport ATP-binding protein PstB (TC 3.A.1.7.1)	WP_016819624.1	phosphate ABC transporter ATP-binding protein	CDS	1790655	1791497	+
fig|6666666.120009.CDS.1582	Pectate lyase	WP_017425913.1	pectate lyase	CDS	1791704	1792912	+		YES
fig|6666666.120009.CDS.1583	4-hydroxybenzoyl-CoA thioesterase family active site	WP_017425912.1	thioesterase	CDS	1793048	1793566	+
fig|6666666.120009.CDS.1584	FxsA protein	WP_038978155.1	exclusion protein FxsA	CDS	1793563	1793961	+	Yes
fig|6666666.120009.CDS.1585	UPF0118 membrane protein ytvI	WP_017425911.1	sporulation integral membrane protein YtvI	CDS	1795109	1793991	-	Yes
fig|6666666.120009.CDS.1586	Citrate synthase (si) (EC 2.3.3.1)	WP_017425910.1	citrate synthase	CDS	1795454	1796566	+
fig|6666666.120009.CDS.1587	Isocitrate dehydrogenase [NADP] (EC 1.1.1.42)	WP_016819629.1	isocitrate dehydrogenase (NADP(+))	CDS	1796714	1798009	+
fig|6666666.120009.CDS.1588	Malate dehydrogenase (EC 1.1.1.37)	WP_016819630.1	malate dehydrogenase	CDS	1798026	1798967	+
fig|6666666.120009.CDS.1589	hypothetical protein	NA	NA	CDS	1799227	1799102	-
fig|6666666.120009.CDS.1590	hypothetical protein	WP_017425909.1	hypothetical protein	CDS	1799355	1799771	+	Yes
fig|6666666.120009.CDS.1591	oxidoreductase, short chain dehydrogenase/reductase family	WP_025364514.1	NAD(P)-dependent oxidoreductase	CDS	1799937	1800857	+
fig|6666666.120009.CDS.1592	Phosphate regulon sensor protein PhoR (SphS) (EC 2.7.13.3)	WP_038978119.1	PAS domain-containing sensor histidine kinase [Paenibacillus polymyxa]	CDS	1800978	1802780	+	Yes	YES
fig|6666666.120009.CDS.1593	Alkaline phosphatase synthesis transcriptional regulatory protein PhoP	WP_017425908.1	DNA-binding response regulator	CDS	1802909	1803640	+
fig|6666666.120009.CDS.1594	methyl-accepting chemotaxis protein	WP_017425907.1	chemotaxis protein	CDS	1803798	1804922	+
fig|6666666.120009.CDS.1595	Phosphate transport ATP-binding protein PstB (TC 3.A.1.7.1)	WP_016819635.1	phosphate ABC transporter ATP-binding protein	CDS	1805050	1805808	+
fig|6666666.120009.CDS.1596	Phosphate transport system regulatory protein PhoU	WP_016819636.1	phosphate transport system regulatory protein PhoU	CDS	1805849	1806508	+
fig|6666666.120009.CDS.1597	DNA polymerase I (EC 2.7.7.7)	WP_016819637.1	DNA polymerase I	CDS	1806684	1809338	+
fig|6666666.120009.CDS.1598	Formamidopyrimidine-DNA glycosylase (EC 3.2.2.23)	WP_016819638.1	DNA-formamidopyrimidine glycosylase	CDS	1809410	1810240	+
fig|6666666.120009.CDS.1599	membrane protein, putative	WP_016819639.1	membrane protein [Paenibacillus polymyxa]	CDS	1810352	1811155	+	Yes
fig|6666666.120009.CDS.1600	Dephospho-CoA kinase (EC 2.7.1.24)	WP_038978120.1	dephospho-CoA kinase [Paenibacillus polymyxa]	CDS	1811166	1811762	+
fig|6666666.120009.CDS.1601	Soluble lytic murein transglycosylase precursor (EC 3.2.1.-)	WP_013370365.1	lytic transglycosylase	CDS	1811759	1812322	+	Yes
fig|6666666.120009.CDS.1602	Small, acid-soluble spore protein alpha (SASP)P	WP_013309613.1	spore protein	CDS	1812665	1812441	-
fig|6666666.120009.CDS.1603	Ribonucleotide reductase transcriptional regulator NrdR	WP_013370366.1	transcriptional regulator NrdR	CDS	1812918	1813238	+
fig|6666666.120009.RNA.66	tRNA-Ala-GGC	NA	NA	RNA	1813368	1813440	+
fig|6666666.120009.RNA.67	tRNA-Lys-CTT	NA	NA	RNA	1813455	1813527	+
fig|6666666.120009.CDS.1604	hypothetical protein	WP_017425905.1	alpha or beta hydrolase	CDS	1814617	1813613	-	Yes
fig|6666666.120009.CDS.1605	acetyltransferase, GNAT family	WP_017425904.1	amino acid acetyltransferase	CDS	1815266	1814601	-
fig|6666666.120009.CDS.1606	transcriptional regulator, MerR family	WP_017425903.1	transcriptional regulator	CDS	1816042	1815263	-
fig|6666666.120009.CDS.1607	Molybdenum cofactor biosynthesis enzyme and related Fe-S oxidoreductases	WP_016819646.1	radical SAM protein	CDS	1816212	1817090	+
fig|6666666.120009.CDS.1608	Transcriptional regulator, AraC family	NA	NA	CDS	1817192	1819102	+
fig|6666666.120009.CDS.1609	methyl-accepting chemotaxis protein	WP_017425901.1	methyl-accepting chemotaxis protein	CDS	1819517	1821211	+	Yes
fig|6666666.120009.CDS.1610	hypothetical protein	WP_017425900.1	hypothetical protein	CDS	1821720	1821310	-
fig|6666666.120009.CDS.1611	DNA alkylation repair enzyme	WP_017425899.1	DNA alkylation repair protein	CDS	1822622	1821810	-
fig|6666666.120009.CDS.1612	transcriptional regulator, Crp/Fnr family	WP_017425898.1	cAMP-binding protein	CDS	1823372	1822698	-
fig|6666666.120009.CDS.1613	ankyrin repeat protein	WP_017425897.1	hypothetical protein	CDS	1823578	1824660	+
fig|6666666.120009.CDS.1614	Transcriptional regulator, LysR family	WP_017425896.1	transcriptional regulator	CDS	1825635	1824748	-
fig|6666666.120009.CDS.1615	O-methyltransferase	WP_017425895.1	O-methyltransferase	CDS	1825762	1826433	+
fig|6666666.120009.CDS.1616	Transcriptional repressor of the fructose operon, DeoR family	WP_016819655.1	DeoR family transcriptional regulator [Paenibacillus polymyxa]	CDS	1826792	1827538	+
fig|6666666.120009.CDS.1617	Tagatose-6-phosphate kinase (EC 2.7.1.144) / 1-phosphofructokinase (EC 2.7.1.56)	WP_038978121.1	1-phosphofructokinase [Paenibacillus polymyxa]	CDS	1827541	1828452	+
fig|6666666.120009.CDS.1618	PTS system, fructose-specific IIA component (EC 2.7.1.69) / PTS system, fructose-specific IIB component (EC 2.7.1.69) / PTS system, fructose-specific IIC component (EC 2.7.1.69)	WP_017425894.1	PTS fructose transporter subunit IIC	CDS	1828521	1830449	+	Yes
fig|6666666.120009.CDS.1619	regulatory protein, LysR:LysR, substrate-binding	WP_017425893.1	LysR family transcriptional regulator	CDS	1831463	1830555	-
fig|6666666.120009.CDS.1620	4-oxalocrotonate tautomerase	WP_038978122.1	tautomerase [Paenibacillus polymyxa]	CDS	1831576	1831962	+
fig|6666666.120009.CDS.1621	4-carboxymuconolactone decarboxylase (EC 4.1.1.44)	WP_016819660.1	gamma-carboxymuconolactone decarboxylase	CDS	1831959	1832294	+
fig|6666666.120009.CDS.1622	Beta-glucoside bgl operon antiterminator, BglG family	WP_017425892.1	transcription antiterminator BglG	CDS	1832537	1833394	+
fig|6666666.120009.CDS.1623	PTS system, beta-glucoside-specific IIB component (EC 2.7.1.69) / PTS system, beta-glucoside-specific IIC component / PTS system, beta-glucoside-specific IIA component	WP_017425891.1	PTS beta-glucoside transporter subunit EIIBCA	CDS	1833508	1835457	+	Yes
fig|6666666.120009.CDS.1624	Beta-glucosidase (EC 3.2.1.21); 6-phospho-beta-glucosidase (EC 3.2.1.86)	WP_017425890.1	6-phospho-beta-glucosidase	CDS	1835532	1836941	+
fig|6666666.120009.CDS.1625	Methionine biosynthesis and transport regulator MtaR, LysR family	WP_017425889.1	LysR family transcriptional regulator	CDS	1837078	1837980	+
fig|6666666.120009.CDS.1626	Methionine synthase II (cobalamin-independent)	WP_017425888.1	5-methyltetrahydropteroyltriglutamate--homocysteine methyltransferase	CDS	1838105	1839244	+
fig|6666666.120009.CDS.1627	hypothetical protein	WP_017425887.1	hypothetical protein	CDS	1839463	1839717	+
fig|6666666.120009.CDS.1628	Transcriptional regulator, MerR family	WP_017425886.1	transcriptional regulator	CDS	1840201	1839863	-
fig|6666666.120009.CDS.1629	hypothetical protein	WP_017425885.1	hypothetical protein	CDS	1840591	1840818	+
fig|6666666.120009.CDS.1630	hypothetical protein	NA	NA	CDS	1841100	1841222	+
fig|6666666.120009.CDS.1631	hypothetical protein	WP_026065348.1	hypothetical protein	CDS	1841242	1841691	+
fig|6666666.120009.CDS.1632	hypothetical protein	WP_017425884.1	copper amine oxidase	CDS	1842955	1841822	-	Yes	YES
fig|6666666.120009.CDS.1633	hypothetical protein	WP_017425883.1	hypothetical protein	CDS	1843088	1843561	+
fig|6666666.120009.CDS.1634	hypothetical protein	WP_017425882.1	hypothetical protein	CDS	1843617	1844930	+
fig|6666666.120009.CDS.1635	hypothetical protein	WP_016819673.1	hypothetical protein	CDS	1845087	1845710	+
fig|6666666.120009.CDS.1636	Chaperone protein HtpG	WP_017425881.1	molecular chaperone HtpG	CDS	1845892	1847772	+
fig|6666666.120009.CDS.1637	hypothetical protein	WP_016819675.1	e9imm peptide	CDS	1847928	1848188	+
fig|6666666.120009.CDS.1638	Carboxynorspermidine dehydrogenase, putative (EC 1.1.1.-)	WP_016819676.1	saccharopine dehydrogenase	CDS	1848505	1849704	+
fig|6666666.120009.CDS.1639	Carboxynorspermidine decarboxylase, putative (EC 4.1.1.-)	WP_017425880.1	carboxynorspermidine decarboxylase	CDS	1849713	1850852	+
fig|6666666.120009.CDS.1640	hypothetical protein	WP_017425879.1	hypothetical protein	CDS	1851441	1850947	-		YES
fig|6666666.120009.CDS.1641	hypothetical protein	WP_017425878.1	hypothetical protein	CDS	1852279	1851776	-		YES
fig|6666666.120009.CDS.1642	Bacillus cereus group-specific protein, uncharacterized	WP_017425877.1	hypothetical protein	CDS	1852578	1853093	+
fig|6666666.120009.CDS.1643	putative acetyltransferase, gnat family	WP_017425876.1	N-acetyltransferase	CDS	1853165	1853674	+
fig|6666666.120009.CDS.1644	acetyltransferase, GNAT family	WP_017425875.1	histone acetyltransferase	CDS	1854211	1853777	-
fig|6666666.120009.RNA.68	tRNA-Leu-CAG	NA	NA	RNA	1854592	1854676	+
fig|6666666.120009.CDS.1645	NAD(P)H oxidoreductase YRKL (EC 1.6.99.-) @ Putative NADPH-quinone reductase (modulator of drug activity B) @ Flavodoxin 2	WP_017425874.1	NAD(P)H oxidoreductase	CDS	1855299	1854769	-
fig|6666666.120009.CDS.1646	Transcriptional regulator, HxlR family	WP_017425873.1	transcriptional regulator	CDS	1855497	1855853	+
fig|6666666.120009.CDS.1647	Short-chain alcohol dehydrogenase family	WP_017425872.1	trans-2-enoyl-CoA reductase	CDS	1856069	1857247	+
fig|6666666.120009.CDS.1648	hypothetical protein	WP_016819686.1	hypothetical protein	CDS	1857560	1857357	-	Yes
fig|6666666.120009.CDS.1649	Glycerol-1-phosphate dehydrogenase [NAD(P)] (EC 1.1.1.261)	WP_038978123.1	glycerol-1-phosphate dehydrogenase [Paenibacillus polymyxa]	CDS	1857728	1858879	+
fig|6666666.120009.CDS.1650	Transcriptional repressor of arabinoside utilization operon, GntR family	WP_017425871.1	GntR family transcriptional regulator	CDS	1859071	1860156	+
fig|6666666.120009.CDS.1651	hypothetical protein	NA	NA	CDS	1860454	1860597	+
fig|6666666.120009.CDS.1652	hypothetical protein	WP_013370447.1	transcriptional regulator	CDS	1861381	1860797	-
fig|6666666.120009.CDS.1653	hypothetical protein	NA	NA	CDS	1862991	1863134	+
fig|6666666.120009.CDS.1654	hypothetical protein	WP_017425867.1	hypothetical protein	CDS	1863781	1864017	+
fig|6666666.120009.CDS.1655	polysaccharide deacetylase	WP_017425866.1	xylanase deacetylase	CDS	1864526	1865668	+		YES
fig|6666666.120009.CDS.1656	Phage-related holin	WP_017425865.1	holin	CDS	1866002	1866427	+	Yes
fig|6666666.120009.CDS.1657	Dabb	WP_017425864.1	stress responsive protein	CDS	1866509	1866796	+
fig|6666666.120009.CDS.1658	BH3430 unknown conserved protein	WP_016819696.1	hypothetical protein	CDS	1866821	1867261	+
fig|6666666.120009.CDS.1659	Transcriptional regulator, DeoR family	WP_016819697.1	transcriptional regulator	CDS	1867270	1867917	+
fig|6666666.120009.CDS.1660	hypothetical protein	WP_017425863.1	gas vesicle protein	CDS	1868015	1868338	+
fig|6666666.120009.CDS.1661	Glutamate racemase (EC 5.1.1.3)	WP_016819699.1	glutamate racemase	CDS	1868543	1869358	+
fig|6666666.120009.CDS.1662	Gamma-D-glutamyl-L-diamino acid endopeptidase I (EC 3.4.19.11)	WP_017425862.1	peptidase M14	CDS	1869478	1870731	+
fig|6666666.120009.CDS.1663	FIG00895425: hypothetical protein	WP_017425861.1	hypothetical protein	CDS	1870955	1871134	+
fig|6666666.120009.CDS.1664	probable iron binding protein from the HesB_IscA_SufA family	WP_013370462.1	heme biosynthesis protein HemY	CDS	1871342	1871644	+
fig|6666666.120009.CDS.1665	FIG01308914: hypothetical protein YwzC	WP_013370463.1	hypothetical protein	CDS	1871668	1871889	+
fig|6666666.120009.CDS.1666	hypothetical protein	WP_038978124.1	hypothetical protein [Paenibacillus polymyxa]	CDS	1871983	1872264	+
fig|6666666.120009.CDS.1667	Lipoteichoic acid synthase LtaS Type IVa	WP_026065346.1	phosphoglycerol transferase	CDS	1874293	1872311	-	Yes
fig|6666666.120009.CDS.1668	FIG001721: Predicted N6-adenine-specific DNA methylase	WP_017425858.1	RNA methyltransferase	CDS	1875640	1874480	-
fig|6666666.120009.CDS.1669	O-methyltransferase family protein [C1]	WP_038978156.1	methyltransferase	CDS	1875797	1876441	+
fig|6666666.120009.CDS.1670	Multidrug-efflux transporter, major facilitator superfamily (MFS) (TC 2.A.1)	WP_016819707.1	MFS transporter	CDS	1877767	1876547	-	Yes
fig|6666666.120009.CDS.1671	Uroporphyrinogen III decarboxylase (EC 4.1.1.37)	WP_017425856.1	uroporphyrinogen decarboxylase	CDS	1877999	1879045	+
fig|6666666.120009.CDS.1672	Ferrochelatase, protoheme ferro-lyase (EC 4.99.1.1)	WP_017425855.1	ferrochelatase	CDS	1879078	1880019	+
fig|6666666.120009.CDS.1673	Protoporphyrinogen IX oxidase, aerobic, HemY (EC 1.3.3.4)	WP_017425854.1	protoporphyrinogen oxidase	CDS	1880027	1881472	+
fig|6666666.120009.CDS.1674	Putative enzyme of poly-gamma-glutamate biosynthesis (capsule formation)	WP_017425853.1	poly-gamma-glutamate biosynthesis protein	CDS	1881610	1882983	+	Yes
fig|6666666.120009.CDS.1675	Glycerophosphoryl diester phosphodiesterase (EC 3.1.4.46)	WP_017425852.1	glycerophosphoryl diester phosphodiesterase	CDS	1883065	1883835	+
fig|6666666.120009.CDS.1676	Fumarylacetoacetate hydrolase family protein	WP_017425851.1	fumarylacetoacetate hydrolase	CDS	1883875	1884498	+
fig|6666666.120009.CDS.1677	COG1836	WP_017425850.1	membrane protein	CDS	1884664	1885470	+	Yes
fig|6666666.120009.CDS.1678	Fatty acid degradation regulator YsiA, TetR family	WP_017425849.1	TetR family transcriptional regulator	CDS	1885536	1886114	+
fig|6666666.120009.CDS.1679	COG0488: ATPase components of ABC transporters with duplicated ATPase domains	WP_016819716.1	multidrug ABC transporter ATP-binding protein	CDS	1886236	1888185	+
fig|6666666.120009.CDS.1680	Deblocking aminopeptidase (EC 3.4.11.-)	WP_017425848.1	cellulase	CDS	1889312	1888275	-
fig|6666666.120009.CDS.1681	unknown	WP_016819718.1	hypothetical protein	CDS	1889703	1889326	-	Yes
fig|6666666.120009.CDS.1682	Oligoendopeptidase F (EC 3.4.24.-)	WP_017425846.1	oligoendopeptidase F	CDS	1891724	1889805	-		YES
fig|6666666.120009.CDS.1683	hypothetical protein	WP_016819720.1	hypothetical protein	CDS	1891989	1891801	-	Yes
fig|6666666.120009.CDS.1684	hypothetical protein	WP_014599632.1	hypothetical protein	CDS	1892266	1891997	-
fig|6666666.120009.CDS.1685	Cold shock protein CspD	WP_016819721.1	cold-shock protein	CDS	1892404	1892601	+
fig|6666666.120009.CDS.1686	Multidrug and toxin extrusion (MATE) family efflux pump YdhE/NorM, homolog	WP_017425845.1	MATE family efflux transporter	CDS	1892810	1894225	+	Yes
fig|6666666.120009.CDS.1687	hypothetical protein	WP_016819723.1	hypothetical protein	CDS	1894526	1895542	+
fig|6666666.120009.CDS.1688	6-phosphofructokinase (EC 2.7.1.11)	WP_016819724.1	6-phosphofructokinase	CDS	1895566	1896537	+
fig|6666666.120009.CDS.1689	hypothetical protein	WP_017425844.1	hypothetical protein	CDS	1896655	1896864	+
fig|6666666.120009.CDS.1690	Multi antimicrobial extrusion protein (Na(+)/drug antiporter), MATE family of MDR efflux pumps	WP_017425843.1	MATE family efflux transporter	CDS	1898231	1896861	-	Yes
fig|6666666.120009.CDS.1691	COG1306 predicted glycoside hydrolase	WP_017425842.1	GTP-binding protein	CDS	1899603	1898425	-		YES
fig|6666666.120009.CDS.1692	hypothetical protein	WP_038978157.1	hypothetical protein	CDS	1900024	1899821	-
fig|6666666.120009.CDS.1693	membrane protein, putative	WP_026065345.1	membrane protein	CDS	1901003	1900182	-	Yes
fig|6666666.120009.CDS.1694	DEAD-box ATP-dependent RNA helicase CshA (EC 3.6.4.13)	WP_013370492.1	DEAD or DEAH box helicase	CDS	1901330	1902907	+
fig|6666666.120009.CDS.1695	hypothetical protein	NA	NA	CDS	1902918	1903049	+
fig|6666666.120009.CDS.1696	FIG00895323: hypothetical protein	WP_016819729.1	membrane protein	CDS	1903124	1903885	+	Yes
fig|6666666.120009.CDS.1697	hypothetical protein	NA	NA	CDS	1904111	1904746	+
fig|6666666.120009.CDS.1698	Thiol peroxidase, Tpx-type (EC 1.11.1.15)	WP_013370495.1	2-Cys peroxiredoxin	CDS	1905358	1904840	-
fig|6666666.120009.CDS.1699	GlpG protein (membrane protein of glp regulon)	WP_016819731.1	rhomboid family intramembrane serine protease	CDS	1905480	1906103	+	Yes
fig|6666666.120009.CDS.1700	GltC, transcription activator of glutamate synthase operon	WP_025364562.1	LysR family transcriptional regulator	CDS	1906142	1907131	+
fig|6666666.120009.CDS.1701	probable metal-dependent peptidase	WP_016819733.1	zinc metallopeptidase	CDS	1907900	1907229	-	Yes
fig|6666666.120009.CDS.1702	Transcriptional regulator, MerR family	WP_023988024.1	MerR family transcriptional regulator	CDS	1908410	1907943	-
fig|6666666.120009.CDS.1703	Ammonium transporter	WP_017425837.1	ammonium transporter	CDS	1908668	1910071	+	Yes	YES
fig|6666666.120009.CDS.1704	Predicted signal-transduction protein containing cAMP-binding and CBS domains	WP_017425836.1	signal transduction protein	CDS	1910120	1911202	+
fig|6666666.120009.CDS.1705	DNA polymerase III epsilon subunit (EC 2.7.7.7)	WP_031463245.1	DNA polymerase III subunit epsilon [Paenibacillus polymyxa]	CDS	1911199	1911936	+
fig|6666666.120009.CDS.1706	Cytochrome c-type biogenesis protein CcmG/DsbE, thiol:disulfide oxidoreductase	WP_017425834.1	thioredoxin	CDS	1912140	1912739	+		YES
fig|6666666.120009.CDS.1707	(R)-citramalate synthase (EC 2.3.1.182)	WP_016819740.1	citramalate synthase	CDS	1914412	1912796	-
fig|6666666.120009.CDS.1708	DNA polymerase IV (EC 2.7.7.7)	WP_016819741.1	DNA polymerase IV	CDS	1914705	1915985	+
fig|6666666.120009.CDS.1709	Ferredoxin	WP_013309730.1	ferredoxin	CDS	1916146	1916388	+
fig|6666666.120009.CDS.1710	Protein erfK/srfK precursor	WP_017425833.1	L,D-transpeptidase	CDS	1916545	1917975	+
fig|6666666.120009.CDS.1711	hypothetical protein	NA	NA	CDS	1918149	1918003	-
fig|6666666.120009.CDS.1712	Dihydroorotate dehydrogenase (EC 1.3.3.1)	WP_016819744.1	dihydroorotate dehydrogenase (quinone)	CDS	1918367	1919461	+
fig|6666666.120009.CDS.1713	GTP pyrophosphokinase (EC 2.7.6.5)	WP_016819745.1	GTP pyrophosphokinase	CDS	1919496	1920308	+
fig|6666666.120009.CDS.1714	Protein of unknown function DUF309	WP_017425832.1	hypothetical protein	CDS	1920309	1920878	+
fig|6666666.120009.CDS.1715	Thioredoxin	WP_016819747.1	thiol reductase thioredoxin [Paenibacillus polymyxa]	CDS	1921491	1920964	-	Yes
fig|6666666.120009.CDS.1716	tRNA and rRNA cytosine-C5-methylase	WP_017425830.1	rRNA cytosine-C5-methyltransferase	CDS	1921655	1923322	+
fig|6666666.120009.CDS.1717	Ribosomal small subunit pseudouridine synthase A (EC 4.2.1.70)	WP_016819749.1	16S rRNA pseudouridine(516) synthase	CDS	1923319	1924101	+
fig|6666666.120009.CDS.1718	sensory box/GGDEF domain protein	WP_016819750.1	GGDEF domain-containing protein	CDS	1925408	1924227	-	Yes
fig|6666666.120009.CDS.1719	Glycosyl transferase, group 1 family protein	WP_016819751.1	glycosyl transferase	CDS	1925614	1926738	+
fig|6666666.120009.CDS.1720	membrane protein, putative	WP_016819752.1	membrane protein	CDS	1927841	1926735	-	Yes
fig|6666666.120009.CDS.1721	YbfM	WP_016819753.1	hypothetical protein [Paenibacillus polymyxa]	CDS	1927983	1928588	+	Yes
fig|6666666.120009.CDS.1722	Xanthine phosphoribosyltransferase (EC 2.4.2.22)	WP_016819754.1	xanthine phosphoribosyltransferase	CDS	1928674	1929246	+
fig|6666666.120009.CDS.1723	FIG00895110: hypothetical protein	WP_013370520.1	hypothetical protein	CDS	1929348	1929692	+
fig|6666666.120009.CDS.1724	hypothetical protein	WP_016819755.1	hypothetical protein	CDS	1929833	1930054	+
fig|6666666.120009.CDS.1725	HigA protein (antitoxin to HigB)	WP_016819756.1	gamma-carboxymuconolactone decarboxylase	CDS	1930171	1930500	+
fig|6666666.120009.CDS.1726	hypothetical protein	NA	NA	CDS	1930706	1930569	-
fig|6666666.120009.RNA.69	tRNA-Leu-CAG	NA	NA	RNA	1931395	1931479	+
fig|6666666.120009.CDS.1727	Peptide methionine sulfoxide reductase MsrA (EC 1.8.4.11)	WP_016819146.1	peptide-methionine (S)-S-oxide reductase	CDS	1931696	1932208	+
fig|6666666.120009.CDS.1728	Possible divergent polysaccharide deacetylase	WP_017425825.1	hypothetical protein	CDS	1932337	1933272	+	Yes
fig|6666666.120009.CDS.1729	N-acetylmuramoyl-L-alanine amidase (EC 3.5.1.28)	WP_017425824.1	N-acetylmuramoyl-L-alanine amidase	CDS	1934002	1933247	-	Yes	YES
fig|6666666.120009.CDS.1730	hypothetical protein	WP_016819149.1	YqzE family protein	CDS	1934288	1934479	+
fig|6666666.120009.CDS.1731	hypothetical protein	WP_017425823.1	hypothetical protein	CDS	1935643	1934582	-	Yes	YES
fig|6666666.120009.CDS.1732	Conserved protein YqhG	WP_017425822.1	hypothetical protein	CDS	1936852	1935902	-
fig|6666666.120009.CDS.1733	Superfamily II DNA/RNA helicases, SNF2 family	WP_017425821.1	ATP-dependent helicase	CDS	1938747	1936855	-
fig|6666666.120009.CDS.1734	putative DNA-binding protein	WP_016819153.1	transcriptional regulator	CDS	1939722	1938883	-
fig|6666666.120009.CDS.1735	3-oxoacyl-[acyl-carrier-protein] synthase, KASII (EC 2.3.1.179)	WP_017425820.1	beta-ketoacyl-[acyl-carrier-protein] synthase II	CDS	1939887	1941125	+
fig|6666666.120009.CDS.1736	COG0454: Histone acetyltransferase HPA2 and related acetyltransferases			CDS	1941246	1941599	+
fig|6666666.120009.CDS.1737	COG0454: Histone acetyltransferase HPA2 and related acetyltransferases			CDS	1941609	1941770	+
fig|6666666.120009.CDS.1738	Transcriptional regulator, DeoR family	WP_017425817.1	transcriptional regulator	CDS	1941783	1942745	+
fig|6666666.120009.CDS.1739	Zinc finger domain-containing protein	WP_017425816.1	transcriptional regulator	CDS	1942853	1943593	+
fig|6666666.120009.CDS.1740	MFS permease protein	WP_026065343.1	MFS transporter	CDS	1944914	1943679	-	Yes
fig|6666666.120009.CDS.1741	Transcriptional regulator, TetR family	WP_017425814.1	TetR family transcriptional regulator	CDS	1945110	1945697	+
fig|6666666.120009.CDS.1742	hypothetical protein	WP_017425813.1	hypothetical protein	CDS	1945720	1946112	+
fig|6666666.120009.CDS.1743	COG2110, Macro domain, possibly ADP-ribose binding module	WP_017425812.1	O-acetyl-ADP-ribose deacetylase	CDS	1946150	1946701	+
fig|6666666.120009.CDS.1744	hypothetical protein	WP_016819162.1	hypothetical protein	CDS	1946786	1947259	+
fig|6666666.120009.CDS.1745	Aspartate aminotransferase (EC 2.6.1.1)	WP_017425811.1	aminotransferase A	CDS	1948490	1947306	-
fig|6666666.120009.CDS.1746	hypothetical protein	NA	NA	CDS	1948677	1949570	+
fig|6666666.120009.CDS.1747	hypothetical protein	WP_017425809.1	membrane protein	CDS	1949661	1950362	+	Yes
fig|6666666.120009.CDS.1748	Transcriptional regulator, ArsR family	WP_017425808.1	transcriptional regulator	CDS	1951352	1950423	-
fig|6666666.120009.CDS.1749	N-Acetyl-D-glucosamine ABC transport system, sugar-binding protein	WP_017425807.1	sugar ABC transporter substrate-binding protein	CDS	1951863	1953206	+	Yes	YES
fig|6666666.120009.CDS.1750	N-Acetyl-D-glucosamine ABC transport system, permease protein 1	WP_016819168.1	sugar ABC transporter permease	CDS	1953299	1954189	+	Yes
fig|6666666.120009.CDS.1751	N-Acetyl-D-glucosamine ABC transport system, permease protein 2	WP_019686936.1	sugar ABC transporter permease	CDS	1954217	1955059	+	Yes
fig|6666666.120009.CDS.1752	Arabinan endo-1,5-alpha-L-arabinosidase (EC 3.2.1.99)	WP_017425806.1	beta-xylosidase	CDS	1955145	1956530	+
fig|6666666.120009.CDS.1753	Alpha-L-arabinofuranosidase II precursor (EC 3.2.1.55)	WP_017425805.1	alpha-N-arabinofuranosidase	CDS	1956571	1957539	+
fig|6666666.120009.CDS.1754	SAM-dependent methyltransferases	WP_017425804.1	methyltransferase	CDS	1957881	1959989	+
fig|6666666.120009.CDS.1755	Uncharacterised protein family UPF0157 (COG2320)	WP_016819175.1	hypothetical protein [Paenibacillus polymyxa]	CDS	1960077	1960607	+
fig|6666666.120009.CDS.1756	hypothetical protein	WP_017425802.1	hypothetical protein	CDS	1960641	1961291	+
fig|6666666.120009.CDS.1757	PhnB protein; putative DNA binding 3-demethylubiquinone-9 3-methyltransferase domain protein	WP_016819177.1	VOC family protein	CDS	1961384	1961809	+
fig|6666666.120009.CDS.1758	Transcriptional regulator, MarR family	WP_017425801.1	transcriptional regulator	CDS	1962034	1962507	+
fig|6666666.120009.CDS.1759	Multidrug-efflux transporter, major facilitator superfamily (MFS) (TC 2.A.1); Efflux pump Lde	WP_017425800.1	tetracycline resistance MFS efflux pump	CDS	1962662	1963897	+	Yes
fig|6666666.120009.CDS.1760	Ribonucleotide reductase of class Ib (aerobic), beta subunit (EC 1.17.4.1)	WP_013370558.1	ribonucleotide-diphosphate reductase	CDS	1965004	1964039	-
fig|6666666.120009.CDS.1761	Ribonucleotide reductase of class Ib (aerobic), alpha subunit (EC 1.17.4.1)	WP_017425799.1	ribonucleotide-diphosphate reductase subunit alpha	CDS	1967306	1965222	-
fig|6666666.120009.CDS.1762	Ribonucleotide reduction protein NrdI	WP_016819181.1	ribonucleotide reductase assembly protein NrdI	CDS	1967652	1967293	-
fig|6666666.120009.CDS.1763	conserved domain protein, histidine-rich	NA	NA	CDS	1968061	1968324	+
fig|6666666.120009.CDS.1764	Aminoglycoside N6'-acetyltransferase (EC 2.3.1.82)	WP_017425798.1	acetyltransferase	CDS	1968483	1969043	+
fig|6666666.120009.CDS.1765	major facilitator superfamily MFS_1	WP_017425797.1	MFS transporter	CDS	1969046	1970269	+	Yes
fig|6666666.120009.CDS.1766	Polysaccharide ABC transporter substrate-binding protein	WP_017425796.1	ABC transporter substrate-binding protein	CDS	1972023	1970332	-		YES
fig|6666666.120009.CDS.1767	DNA-binding transcriptional regulator	WP_017425795.1	transcriptional regulator	CDS	1972302	1973369	+
fig|6666666.120009.CDS.1768	Beta-mannosidase (EC 3.2.1.25)	WP_017425794.1	beta-galactosidase	CDS	1973578	1976130	+
fig|6666666.120009.CDS.1769	hypothetical protein	WP_017425793.1	membrane protein	CDS	1976345	1977085	+	Yes
fig|6666666.120009.CDS.1770	alteRNAte gene name: ipa-20r	WP_016819189.1	hypothetical protein	CDS	1977155	1977358	+
fig|6666666.120009.CDS.1771	putative sodium-glucose/galactose cotransporter	WP_017425792.1	membrane protein	CDS	1977385	1978017	+	Yes
fig|6666666.120009.CDS.1772	Glycosyl transferase, group 1 family (EC 2.4.1.-)	WP_017425791.1	glycosyl transferase	CDS	1979220	1978051	-
fig|6666666.120009.CDS.1773	hypothetical protein	NA	NA	CDS	1979256	1979378	+
fig|6666666.120009.CDS.1774	Putative lipoprotein SAV1865	WP_016819192.1	membrane protein	CDS	1979582	1980607	+	Yes	YES
fig|6666666.120009.CDS.1775	ATP-dependent DNA helicase rep (EC 3.6.1.-)	WP_026065342.1	helicase	CDS	1980974	1983328	+
fig|6666666.120009.CDS.1776	Adenine deaminase (EC 3.5.4.2)	WP_017425789.1	adenine deaminase	CDS	1983433	1985274	+
fig|6666666.120009.CDS.1777	cAMP-binding proteins - catabolite gene activator and regulatory subunit of cAMP-dependent protein kinases	WP_049885672.1	Crp or Fnr family transcriptional regulator	CDS	1985399	1985980	+
fig|6666666.120009.CDS.1778	hypothetical protein	WP_013370578.1	hypothetical protein	CDS	1986063	1986404	+
fig|6666666.120009.CDS.1779	copper amine oxidase domain protein	WP_019686952.1	copper amine oxidase [Paenibacillus polymyxa]	CDS	1987383	1986535	-		YES
fig|6666666.120009.CDS.1780	Multiple sugar ABC transporter, substrate-binding protein	WP_017425786.1	ABC transporter substrate-binding protein	CDS	1987627	1988904	+		YES
fig|6666666.120009.CDS.1781	methyl-accepting chemotaxis sensory transducer	WP_017425785.1	methyl-accepting chemotaxis protein	CDS	1988936	1990639	+	Yes	YES
fig|6666666.120009.CDS.1782	Sucrose permease, major facilitator superfamily	WP_017425784.1	MFS transporter	CDS	1991977	1990703	-	Yes
fig|6666666.120009.CDS.1783	Branched-chain amino acid transport system carrier protein	WP_016819201.1	branched-chain amino acid transporter	CDS	1992536	1993888	+	Yes
fig|6666666.120009.CDS.1784	hypothetical protein	NA	NA	CDS	1993889	1994029	+
fig|6666666.120009.CDS.1785	Transcriptional regulator, AraC family	WP_017425783.1	AraC family transcriptional regulator	CDS	1994936	1994007	-
fig|6666666.120009.CDS.1786	Alpha-xylosidase (EC 3.2.1.-)	WP_017425782.1	alpha-xylosidase	CDS	1995118	1997442	+
fig|6666666.120009.CDS.1787	6-aminohexanoate-dimer hydrolase (EC 3.5.1.46)	WP_017425781.1	serine hydrolase	CDS	1998534	1997584	-
fig|6666666.120009.CDS.1788	methyl-accepting chemotaxis protein	WP_017425780.1	methyl-accepting chemotaxis protein	CDS	1998810	2000528	+	Yes
fig|6666666.120009.CDS.1789	Siderophore transport protein	WP_016819206.1	MFS transporter	CDS	2000619	2001935	+	Yes
fig|6666666.120009.CDS.1790	Quinolone resistence NorA protein	WP_016819207.1	MFS transporter	CDS	2003253	2002054	-	Yes
fig|6666666.120009.CDS.1791	Transcriptional regulator, MarR family	WP_016819208.1	MarR family transcriptional regulator	CDS	2003710	2003255	-
fig|6666666.120009.CDS.1792	hypothetical protein	NA	NA	CDS	2003793	2003915	+
fig|6666666.120009.CDS.1793	Transaldolase (EC 2.2.1.2)	WP_013370592.1	fructose-6-phosphate aldolase	CDS	2004591	2003944	-
fig|6666666.120009.CDS.1794	CBS domain protein, lmo1865 homolog	WP_038978158.1	histidine kinase	CDS	2004809	2005486	+
fig|6666666.120009.CDS.1795	Conserved membrane protein	WP_017425778.1	conjugal transfer protein TraX	CDS	2005509	2006129	+	Yes
fig|6666666.120009.CDS.1796	Polysaccharide deacetylase	WP_017425777.1	xylanase deacetylase	CDS	2007215	2006217	-
fig|6666666.120009.CDS.1797	Thioesterase domains of type I polyketide synthases or non-ribosomal peptide synthetases	WP_017425776.1	peptide synthetase	CDS	2011029	2007334	-
fig|6666666.120009.CDS.1798	methyl-accepting chemotaxis protein	WP_016819213.1	methyl-accepting chemotaxis protein	CDS	2012943	2011174	-	Yes
fig|6666666.120009.CDS.1799	Histone acetyltransferase HPA2 and related acetyltransferases	WP_017425775.1	N-acetyltransferase	CDS	2013411	2013881	+
fig|6666666.120009.CDS.1800	Ribose 5-phosphate isomerase A (EC 5.3.1.6)	WP_016819237.1	ribose 5-phosphate isomerase A	CDS	2013942	2014610	+
fig|6666666.120009.CDS.1801	VanZ like protein	WP_017425774.1	VanZ family protein	CDS	2014778	2015059	+	Yes
fig|6666666.120009.CDS.1802	Transcriptional regulator, MarR family	WP_013309820.1	MarR family transcriptional regulator	CDS	2015257	2015718	+
fig|6666666.120009.CDS.1803	COG5012: Predicted cobalamin binding protein	WP_017425773.1	cobalamin-binding protein	CDS	2015901	2016965	+	Yes
fig|6666666.120009.CDS.1804	sensory box histidine kinase/response regulator	WP_017425772.1	hybrid sensor histidine kinase or response regulator	CDS	2017015	2018748	+
fig|6666666.120009.CDS.1805	Multidrug resistance protein B	WP_017425771.1	MFS transporter	CDS	2018783	2020036	+	Yes
fig|6666666.120009.CDS.1806	hypothetical protein	WP_017425770.1	hypothetical protein	CDS	2020058	2020612	+
fig|6666666.120009.CDS.1807	hypothetical protein	WP_017425769.1	N-acetyltransferase	CDS	2020654	2021076	+
fig|6666666.120009.CDS.1808	FIG006988: Lipase/Acylhydrolase with GDSL-like motif	WP_017425768.1	lysophospholipase	CDS	2021146	2021784	+
fig|6666666.120009.CDS.1809	hypothetical protein	WP_017425767.1	hypothetical protein	CDS	2022570	2021893	-	Yes
fig|6666666.120009.CDS.1810	hypothetical protein	NA	NA	CDS	2022761	2022904	+
fig|6666666.120009.CDS.1811	FIG01239131: hypothetical protein	WP_016819247.1	hypothetical protein	CDS	2023229	2022858	-
fig|6666666.120009.CDS.1812	acetyltransferase, GNAT family	WP_017425766.1	GCN5 family acetyltransferase	CDS	2023787	2023263	-
fig|6666666.120009.CDS.1813	copper amine oxidase domain protein	WP_017425765.1	copper amine oxidase	CDS	2025087	2024053	-		YES
fig|6666666.120009.CDS.1814	Alcohol dehydrogenase (EC 1.1.1.1)	WP_017425764.1	lactaldehyde reductase	CDS	2025334	2026485	+
fig|6666666.120009.CDS.1815	Transcriptional regulator, MarR family	WP_016819252.1	transcriptional regulator	CDS	2026678	2027100	+
fig|6666666.120009.CDS.1816	NAD(P)H oxidoreductase YRKL (EC 1.6.99.-) @ Putative NADPH-quinone reductase (modulator of drug activity B) @ Flavodoxin 2	WP_017425763.1	NAD(P)H dehydrogenase	CDS	2027173	2027754	+
fig|6666666.120009.CDS.1817	hypothetical protein	NA	NA	CDS	2027960	2028220	+
fig|6666666.120009.CDS.1818	DegV family protein	WP_019686966.1	hypothetical protein	CDS	2028692	2029522	+
fig|6666666.120009.CDS.1819	Flagellar hook-length control protein FliK	WP_017425761.1	hypothetical protein	CDS	2030222	2029596	-
fig|6666666.120009.CDS.1820	Glucose/mannose:H+ symporter GlcP	WP_016819257.1	MFS transporter	CDS	2031658	2030432	-	Yes
fig|6666666.120009.CDS.1821	Beta-galactosidase (EC 3.2.1.23)	WP_017425760.1	beta-galactosidase	CDS	2033861	2031726	-
fig|6666666.120009.CDS.1822	transcriptional regulator	WP_016819259.1	AraC family transcriptional regulator [Paenibacillus polymyxa]	CDS	2033891	2034727	+
fig|6666666.120009.CDS.1823	Amino acid permease	WP_013370622.1	amino acid permease	CDS	2034921	2036738	+	Yes
fig|6666666.120009.CDS.1824	acyltransferase 3	WP_017425759.1	acyltransferase	CDS	2036903	2038021	+	Yes
fig|6666666.120009.CDS.1825	hypothetical protein	WP_016819261.1	hypothetical protein	CDS	2038192	2038824	+	Yes
fig|6666666.120009.CDS.1826	hypothetical protein	WP_016819262.1	accessory gene regulator AgrB	CDS	2038817	2039332	+	Yes
fig|6666666.120009.CDS.1827	hypothetical protein	NA	NA	CDS	2039338	2039460	+
fig|6666666.120009.CDS.1828	Ribosomal RNA small subunit methyltransferase D (EC 2.1.1.-)	WP_016819263.1	DNA methyltransferase	CDS	2039881	2040417	+
fig|6666666.120009.CDS.1829	Phosphopantetheine adenylyltransferase (EC 2.7.7.3)	WP_016819264.1	pantetheine-phosphate adenylyltransferase	CDS	2040410	2040931	+
fig|6666666.120009.CDS.1830	FIGfam003972: membrane protein	WP_016819265.1	nucleoside recognition protein	CDS	2042177	2040894	-	Yes
fig|6666666.120009.CDS.1831	Lon-like protease with PDZ domain	WP_017427903.1	peptidase S16	CDS	2042374	2043405	+	Yes
fig|6666666.120009.CDS.1832	FIG007079: UPF0348 protein family	WP_017427904.1	nucleotidyltransferase	CDS	2044630	2043395	-
fig|6666666.120009.CDS.1833	COG1399 protein, clustered with ribosomal protein L32p	WP_017427905.1	metal-binding protein	CDS	2044985	2045506	+
fig|6666666.120009.CDS.1834	Transcription factor fapR	WP_014599659.1	DeoR family transcriptional regulator	CDS	2046204	2046743	+
fig|6666666.120009.CDS.1835	Phosphate:acyl-ACP acyltransferase PlsX	WP_017427906.1	phosphate acyltransferase	CDS	2046727	2047719	+
fig|6666666.120009.CDS.1836	3-oxoacyl-[acyl-carrier-protein] synthase, KASIII (EC 2.3.1.180)	WP_017427907.1	ketoacyl-ACP synthase III	CDS	2047716	2048717	+
fig|6666666.120009.CDS.1837	Malonyl CoA-acyl carrier protein transacylase (EC 2.3.1.39)	WP_031463308.1	malonyl CoA-acyl carrier protein transacylase [Paenibacillus polymyxa]	CDS	2048799	2049740	+
fig|6666666.120009.CDS.1838	3-oxoacyl-[acyl-carrier protein] reductase (EC 1.1.1.100)	WP_017427908.1	beta-ketoacyl-ACP reductase	CDS	2049792	2050541	+
fig|6666666.120009.CDS.1839	Acyl carrier protein	WP_007429985.1	acyl carrier protein	CDS	2050651	2050884	+
fig|6666666.120009.CDS.1840	3-oxoacyl-[acyl-carrier-protein] synthase, KASII (EC 2.3.1.179)	WP_016819273.1	beta-ketoacyl-[acyl-carrier-protein] synthase II	CDS	2051112	2052350	+
fig|6666666.120009.CDS.1841	Ribonuclease III (EC 3.1.26.3)	WP_013309856.1	ribonuclease III	CDS	2052363	2053061	+
fig|6666666.120009.CDS.1842	Chromosome partition protein smc	WP_017427909.1	chromosome segregation protein SMC	CDS	2053318	2056887	+
fig|6666666.120009.CDS.1843	Signal recognition particle receptor protein FtsY (=alpha subunit) (TC 3.A.5.1.1)	WP_016819275.1	signal recognition particle-docking protein FtsY	CDS	2056926	2057942	+
fig|6666666.120009.CDS.1845	COG1272: Predicted membrane protein hemolysin III homolog	WP_017427910.1	hemolysin D	CDS	2058096	2058746	+	Yes
fig|6666666.120009.CDS.1844	hypothetical protein	NA	NA	CDS	2058106	2057939	-
fig|6666666.120009.CDS.1846	Signal recognition particle associated protein	WP_017427911.1	DNA-binding protein	CDS	2058913	2059281	+
fig|6666666.120009.CDS.1847	Signal recognition particle, subunit Ffh SRP54 (TC 3.A.5.1.1)	WP_017427912.1	signal recognition particle protein	CDS	2059333	2060709	+
fig|6666666.120009.CDS.1848	SSU ribosomal protein S16p	WP_013370647.1	30S ribosomal protein S16	CDS	2060779	2061051	+
fig|6666666.120009.CDS.1849	KH domain RNA binding protein YlqC	WP_013370648.1	RNA-binding protein	CDS	2061075	2061305	+
fig|6666666.120009.CDS.1850	16S rRNA processing protein RimM	WP_016819279.1	ribosome maturation factor RimM	CDS	2061403	2061918	+
fig|6666666.120009.CDS.1851	tRNA (Guanine37-N1) -methyltransferase (EC 2.1.1.31)	WP_017427913.1	tRNA (guanine(37)-N(1))-methyltransferase	CDS	2061918	2062736	+
fig|6666666.120009.CDS.1852	hypothetical protein	NA	NA	CDS	2062958	2062812	-
fig|6666666.120009.CDS.1853	LSU ribosomal protein L19p	WP_007429998.1	50S ribosomal protein L19	CDS	2062961	2063305	+
fig|6666666.120009.CDS.1854	Signal peptidase I (EC 3.4.21.89)	WP_016819281.1	signal peptidase I	CDS	2063407	2064033	+	Yes
fig|6666666.120009.CDS.1855	50S ribosomal subunit maturation GTPase RbgA (B. subtilis YlqF)	WP_026065473.1	ribosome biogenesis GTPase YlqF	CDS	2064115	2064981	+
fig|6666666.120009.CDS.1856	Ribonuclease HII (EC 3.1.26.4)	WP_049885700.1	ribonuclease HII	CDS	2065190	2065837	+
fig|6666666.120009.CDS.1857	FIG01230345: hypothetical protein	WP_038978125.1	DNA ligase [Paenibacillus polymyxa]	CDS	2065928	2068051	+
fig|6666666.120009.CDS.1858	Flagellar biosynthesis protein FlhB	WP_017427916.1	FhlB domain-containing protein	CDS	2068048	2068347	+
fig|6666666.120009.CDS.1859	protein of unknown function UPF0102	WP_017427917.1	endonuclease	CDS	2068347	2068730	+
fig|6666666.120009.CDS.1860	Putative nitroreductase family protein SACOL0874	WP_017427918.1	nitroreductase	CDS	2068884	2069435	+
fig|6666666.120009.CDS.1861	hypothetical protein	NA	NA	CDS	2069571	2069443	-
fig|6666666.120009.CDS.1862	MG(2+) CHELATASE FAMILY PROTEIN / ComM-related protein	WP_026065474.1	hypothetical protein	CDS	2069600	2069803	+
fig|6666666.120009.CDS.1863	MG(2+) CHELATASE FAMILY PROTEIN / ComM-related protein	NA	NA	CDS	2069815	2070105	+
fig|6666666.120009.CDS.1864	MG(2+) CHELATASE FAMILY PROTEIN / ComM-related protein	WP_016820939.1	Fis family transcriptional regulator	CDS	2071668	2073287	+
fig|6666666.120009.CDS.1865	Organic hydroperoxide resistance protein	WP_016820940.1	organic hydroperoxide resistance protein	CDS	2073994	2073566	-
fig|6666666.120009.CDS.1866	Organic hydroperoxide resistance transcriptional regulator	WP_016820941.1	MarR family transcriptional regulator	CDS	2074142	2074612	+
fig|6666666.120009.CDS.1867	Succinyl-CoA ligase [ADP-forming] beta chain (EC 6.2.1.5)	WP_016820942.1	succinate--CoA ligase subunit beta	CDS	2074953	2076113	+
fig|6666666.120009.CDS.1868	Succinyl-CoA ligase [ADP-forming] alpha chain (EC 6.2.1.5)	WP_013370665.1	succinate--CoA ligase subunit alpha	CDS	2076163	2077092	+
fig|6666666.120009.CDS.1869	Rossmann fold nucleotide-binding protein Smf possibly involved in DNA uptake	WP_017427920.1	DNA processing protein DprA	CDS	2077251	2078438	+
fig|6666666.120009.CDS.1870	DNA topoisomerase I (EC 5.99.1.2)	WP_016820944.1	DNA topoisomerase I [Paenibacillus polymyxa]	CDS	2078654	2080756	+
fig|6666666.120009.CDS.1871	tRNA:m(5)U-54 MTase gid	WP_017427921.1	FADH(2)-oxidizing methylenetetrahydrofolate--tRNA-(uracil(54)-C(5))-methyltransferase TrmFO	CDS	2080784	2082124	+
fig|6666666.120009.CDS.1872	ATP-dependent protease HslV (EC 3.4.25.-)	WP_013370669.1	ATP-dependent protease subunit HslV	CDS	2082151	2082693	+
fig|6666666.120009.CDS.1873	ATP-dependent hsl protease ATP-binding subunit HslU	WP_017427922.1	ATP-dependent protease ATP-binding subunit HslU	CDS	2082730	2084130	+
fig|6666666.120009.CDS.1874	Flagellar basal-body rod protein FlgB	WP_017427923.1	flagellar basal-body rod protein FlgB	CDS	2084538	2084945	+
fig|6666666.120009.CDS.1875	Flagellar basal-body rod protein FlgC	WP_017427924.1	flagellar basal body rod protein FlgC	CDS	2084952	2085404	+
fig|6666666.120009.CDS.1876	Flagellar hook-basal body complex protein FliE	WP_007430020.1	flagellar hook-basal body complex protein FliE	CDS	2085444	2085758	+
fig|6666666.120009.CDS.1877	Flagellar M-ring protein fliF	WP_013370673.1	flagellar M-ring protein FliF	CDS	2085796	2087379	+	Yes
fig|6666666.120009.CDS.1878	Flagellar motor switch protein FliG	WP_013370674.1	flagellar motor switch protein FliG	CDS	2087391	2088407	+
fig|6666666.120009.CDS.1879	Flagellar assembly protein FliH	WP_013370675.1	flagellar biosynthesis protein	CDS	2088400	2089236	+
fig|6666666.120009.CDS.1880	Flagellum-specific ATP synthase FliI	WP_016820950.1	flagellum-specific ATP synthase FliI	CDS	2089223	2090542	+
fig|6666666.120009.CDS.1881	flagellar protein required for formation of basal body	WP_013370677.1	flagellar export protein FliJ	CDS	2090553	2090996	+
fig|6666666.120009.CDS.1882	Flagellar protein FlbB	WP_017427925.1	kinesin	CDS	2091044	2092045	+	Yes
fig|6666666.120009.CDS.1883	Flagellar hook-length control protein FliK	WP_017427926.1	flagellar hook-length control protein FliK	CDS	2092073	2093527	+		YES
fig|6666666.120009.CDS.1884	Flagellar basal-body rod modification protein FlgD	WP_017427927.1	flagellar hook capping protein	CDS	2093547	2094080	+
fig|6666666.120009.CDS.1885	Putative flagellar hook associated protein	WP_016820954.1	flagellar biosynthesis protein	CDS	2094077	2094457	+
fig|6666666.120009.CDS.1886	Flagellar hook protein FlgE	WP_017427928.1	flagellar basal-body rod protein FlgF	CDS	2094551	2095360	+
fig|6666666.120009.CDS.1887	Flagellar protein FlbD	WP_013370683.1	flagellar flbd family protein	CDS	2095421	2095645	+
fig|6666666.120009.CDS.1888	Flagellar biosynthesis protein FliL	WP_013370684.1	flagellar basal body protein FliL	CDS	2095642	2096115	+	Yes
fig|6666666.120009.CDS.1889	Flagellar motor switch protein FliM	WP_016820956.1	flagellar motor switch protein FliM	CDS	2096159	2097157	+
fig|6666666.120009.CDS.1890	Flagellar motor switch protein FliN	WP_016820957.1	flagellar motor switch phosphatase FliY	CDS	2097147	2098457	+
fig|6666666.120009.CDS.1891	Chemotaxis regulator - transmits chemoreceptor signals to flagelllar motor components CheY	WP_013370687.1	response regulator	CDS	2098487	2098852	+
fig|6666666.120009.CDS.1892	flagellar protein	WP_017427929.1	flagellar protein	CDS	2098865	2099401	+	Yes
fig|6666666.120009.CDS.1893	Flagellar biosynthesis protein FliP	WP_013309901.1	flagellar biosynthetic protein FliP	CDS	2099398	2100153	+	Yes	YES
fig|6666666.120009.CDS.1894	Flagellar biosynthesis protein FliQ	WP_007430038.1	EscS or YscS or HrcS family type III secretion system export apparatus protein	CDS	2100191	2100460	+	Yes
fig|6666666.120009.CDS.1895	Flagellar biosynthesis protein FliR	WP_038978126.1	flagellar biosynthesis protein FliR	CDS	2100471	2101256	+	Yes
fig|6666666.120009.CDS.1896	Flagellar biosynthesis protein FlhB	WP_016820962.1	flagellar biosynthesis protein FlhB	CDS	2101256	2102368	+	Yes
fig|6666666.120009.CDS.1897	Flagellar biosynthesis protein FlhA	WP_016820963.1	flagellar biosynthesis protein FlhA	CDS	2102392	2104425	+	Yes
fig|6666666.120009.CDS.1898	Flagellar biosynthesis protein FlhF	WP_017427932.1	flagellar biosynthesis protein FlhF	CDS	2104422	2105867	+
fig|6666666.120009.CDS.1899	Flagellar synthesis regulator FleN	WP_017427933.1	cobyrinic acid a,c-diamide synthase	CDS	2105864	2106751	+
fig|6666666.120009.CDS.1900	Chemotaxis response regulator protein-glutamate methylesterase CheB (EC 3.1.1.61)	WP_016820966.1	chemotaxis response regulator protein-glutamate methylesterase	CDS	2106783	2108327	+
fig|6666666.120009.CDS.1901	Signal transduction histidine kinase CheA (EC 2.7.3.-)	WP_016820967.1	chemotaxis protein CheA	CDS	2108361	2110457	+
fig|6666666.120009.CDS.1902	Positive regulator of CheA protein activity (CheW)	WP_013370696.1	chemotaxis protein CheW	CDS	2110520	2110981	+
fig|6666666.120009.CDS.1903	Chemotaxis protein CheC -- inhibitor of MCP methylation	WP_013309909.1	CheY-P-specific phosphatase CheC	CDS	2110985	2111611	+
fig|6666666.120009.CDS.1904	Chemotaxis protein CheD	WP_010346358.1	chemotaxis protein CheD	CDS	2111604	2112101	+
fig|6666666.120009.CDS.1905	FIG00895375: hypothetical protein	WP_013370699.1	hypothetical protein	CDS	2112104	2112517	+	Yes
fig|6666666.120009.CDS.1906	RNA polymerase sigma factor for flagellar operon	WP_016820968.1	RNA polymerase sigma factor SigD	CDS	2112532	2113320	+
fig|6666666.120009.CDS.1907	protein of unknown function DUF342	WP_038978127.1	polymerase [Paenibacillus polymyxa]	CDS	2113365	2114774	+
fig|6666666.120009.CDS.1908	FIG00895171: hypothetical protein	WP_017427934.1	hypothetical protein	CDS	2114856	2115176	+
fig|6666666.120009.CDS.1909	FIG00895420: hypothetical protein	WP_017427935.1	hypothetical protein	CDS	2115218	2115742	+
fig|6666666.120009.CDS.1910	hypothetical protein	WP_017427936.1	peptidase	CDS	2115739	2116386	+	Yes	YES
fig|6666666.120009.CDS.1911	Drug resistance transporter EmrB/QacA subfamily	WP_017427937.1	hypothetical protein	CDS	2116794	2117135	+
fig|6666666.120009.CDS.1913	SSU ribosomal protein S2p (SAe)	WP_013309916.1	30S ribosomal protein S2	CDS	2117581	2118279	+
fig|6666666.120009.CDS.1912	hypothetical protein	NA	NA	CDS	2117625	2117506	-
fig|6666666.120009.CDS.1914	Translation elongation factor Ts	WP_013370709.1	translation elongation factor Ts	CDS	2118412	2119062	+
fig|6666666.120009.CDS.1915	Uridine monophosphate kinase (EC 2.7.4.22)	WP_017427938.1	UMP kinase	CDS	2119183	2119911	+
fig|6666666.120009.CDS.1916	Ribosome recycling factor	WP_014599669.1	ribosome-recycling factor	CDS	2119911	2120465	+
fig|6666666.120009.CDS.1917	Undecaprenyl diphosphate synthase (EC 2.5.1.31)	WP_016820974.1	isoprenyl transferase [Paenibacillus polymyxa]	CDS	2120551	2121318	+
fig|6666666.120009.CDS.1918	Phosphatidate cytidylyltransferase (EC 2.7.7.41)	WP_016820975.1	phosphatidate cytidylyltransferase	CDS	2121336	2122127	+	Yes
fig|6666666.120009.CDS.1919	1-deoxy-D-xylulose 5-phosphate reductoisomerase (EC 1.1.1.267)	WP_038978128.1	1-deoxy-D-xylulose-5-phosphate reductoisomerase [Paenibacillus polymyxa]	CDS	2122273	2123412	+
fig|6666666.120009.CDS.1920	Membrane-associated zinc metalloprotease	WP_017427940.1	RIP metalloprotease RseP	CDS	2123521	2124792	+	Yes
fig|6666666.120009.CDS.1921	Prolyl-tRNA synthetase (EC 6.1.1.15), archaeal/eukaryal type	WP_016820978.1	proline--tRNA ligase	CDS	2124843	2126291	+
fig|6666666.120009.CDS.1922	DNA polymerase III alpha subunit (EC 2.7.7.7)	WP_017427941.1	PolC-type DNA polymerase III	CDS	2126494	2130810	+
fig|6666666.120009.CDS.1923	hypothetical protein	NA	NA	CDS	2131012	2131128	+
fig|6666666.120009.CDS.1924	FIG000325: clustered with transcription termination protein NusA	WP_013370719.1	ribosome maturation factor	CDS	2131125	2131586	+
fig|6666666.120009.CDS.1925	Transcription termination protein NusA	WP_016820980.1	transcription termination or antitermination protein NusA	CDS	2131688	2132785	+
fig|6666666.120009.CDS.1926	COG2740: Predicted nucleic-acid-binding protein implicated in transcription termination	WP_007430067.1	hypothetical protein	CDS	2132810	2133118	+
fig|6666666.120009.CDS.1927	ribosomal protein L7Ae family protein	WP_007430068.1	50S ribosomal protein L7ae	CDS	2133111	2133434	+
fig|6666666.120009.CDS.1928	Translation initiation factor 2	WP_017427942.1	translation initiation factor IF-2	CDS	2133427	2135955	+
fig|6666666.120009.CDS.1929	Ribosome-binding factor A	WP_013370723.1	ribosome-binding factor A	CDS	2135976	2136326	+
fig|6666666.120009.CDS.1930	FIG146085: 3'-to-5' oligoribonuclease A, Bacillus type	WP_016820982.1	exopolyphosphatase	CDS	2136376	2137353	+
fig|6666666.120009.CDS.1931	tRNA pseudouridine synthase B (EC 4.2.1.70)	WP_017427943.1	tRNA pseudouridine(55) synthase TruB	CDS	2137350	2138288	+
[truncated: 3,181 more rows]
