# Supplementary material for: Genome analysis of Paenibacillus polymyxa A18 gives insights into the features associated with its adaptation to the termite gut environment
Source: Sci Rep. 2019 Apr 15;9:6091. doi: 10.1038/s41598-019-42572-5 (PMC6465253; doi:10.1038/s41598-019-42572-5)
Supplement: Supplementary file 3 — Additional file 2 [file 41598_2019_42572_MOESM3_ESM.xlsx]

## Sheet: Sheet1
RAST ID	NCBI ID	CAZy Domain				Signal Peptide
fig|6666666.120009.peg.4213	WP_017425976.1	AA6
fig|6666666.120009.peg.4987	WP_017426012.1	AA7
fig|6666666.120009.peg.1499		CBM13
fig|6666666.120009.peg.2376	WP_017426909.1	CBM13
fig|6666666.120009.peg.3588	WP_017426818.1	CBM16	GH141			YES
fig|6666666.120009.peg.4824	WP_017426122.1	GH13	GH14			YES
fig|6666666.120009.peg.2299		CBM3
fig|6666666.120009.peg.2668	WP_017427689.1	CBM32				YES
fig|6666666.120009.peg.601	WP_017425757.1	CBM32
fig|6666666.120009.peg.3637	WP_017426776.1	CBM44				YES
fig|6666666.120009.peg.1082	WP_017426405.1	CBM50				YES
fig|6666666.120009.peg.4534	WP_017427115.1	CBM50				YES
fig|6666666.120009.peg.1096	WP_017426414.1	CBM50
fig|6666666.120009.peg.3788	WP_017427429.1	CBM50
fig|6666666.120009.peg.3363	WP_017428194.1	CBM63				YES
fig|6666666.120009.peg.2467	WP_017426982.1	CBM13	CBM32	GH5		YES
fig|6666666.120009.peg.4797	WP_017426140.1	CBM22	CBM22	GH10		YES
fig|6666666.120009.peg.2813	WP_017427581.1	CBM26	GH13			YES
fig|6666666.120009.peg.1002	WP_016821398.1	CBM3	GH6			YES
fig|6666666.120009.peg.2569	WP_017427741.1	CBM3	CBM46	GH74	GH74	YES
fig|6666666.120009.peg.3656	WP_026065408.1	CBM3	GH5			YES
fig|6666666.120009.peg.4472	WP_017427072.1	CBM3	CBM35	GH26	GH44	YES
fig|6666666.120009.peg.4843	WP_017426115.1	CBM32	GH43			YES
fig|6666666.120009.peg.394	WP_038978275.1	CBM34	GH13
fig|6666666.120009.peg.522	WP_017428011.1	CBM35	CBM35	GH26		YES
fig|6666666.120009.peg.2385	WP_017426918.1	CBM36	CBM36	GH43		YES
fig|6666666.120009.peg.2419	WP_038978013.1	CBM38	CBM38	CBM38	GH32	YES
fig|6666666.120009.peg.3684	WP_017426749.1	CBM41	CBM48	GH13
fig|6666666.120009.peg.5008	WP_038978163.1	CBM46	GH5			YES
fig|6666666.120009.peg.2591	WP_016820718.1	CBM48	GH13
fig|6666666.120009.peg.4288	WP_017425583.1	CBM56	GH81			YES
fig|6666666.120009.peg.2343	WP_016818773.1	CBM59	GH5			YES
fig|6666666.120009.peg.4693	WP_017428582.1	CBM6	GH3
fig|6666666.120009.peg.991	WP_038978142.1	CBM66	CBM66	CBM66	GH32
fig|6666666.120009.peg.3499	WP_017428310.1	CBM67	GH78
fig|6666666.120009.peg.1624	WP_017425890.1	GH1
fig|6666666.120009.peg.2244	WP_017428519.1	GH1
fig|6666666.120009.peg.2445	WP_017426965.1	GH1
fig|6666666.120009.peg.3512	WP_017426868.1	GH1
fig|6666666.120009.peg.3835	WP_026065451.1	GH1
fig|6666666.120009.peg.3855	WP_017427397.1	GH1
fig|6666666.120009.peg.3948	WP_017427334.1	GH1
fig|6666666.120009.peg.4101	WP_017427249.1	GH1
fig|6666666.120009.peg.4226	WP_017425532.1	GH1
fig|6666666.120009.peg.4845	WP_026065363.1	GH1
fig|6666666.120009.peg.4954	WP_013373834.1	GH10				YES
fig|6666666.120009.peg.4836	WP_016822640.1	GH105
fig|6666666.120009.peg.728	WP_017428427.1	GH105
fig|6666666.120009.peg.833	WP_017426228.1	GH105
fig|6666666.120009.peg.2393	WP_038978012.1	GH106
fig|6666666.120009.peg.252	WP_017425665.1	GH109
fig|6666666.120009.peg.3026	WP_016822317.1	GH109
fig|6666666.120009.peg.4323	WP_017425612.1	GH11				YES
fig|6666666.120009.peg.834	WP_017426229.1	GH112
fig|6666666.120009.peg.2365	WP_017426902.1	GH115
fig|6666666.120009.peg.3482	WP_017428295.1	GH125
fig|6666666.120009.peg.191	WP_017427858.1	GH127
fig|6666666.120009.peg.198	WP_038978237.1	GH127
fig|6666666.120009.peg.979	WP_049885680.1	GH127
fig|6666666.120009.peg.2328	WP_017426880.1	GH13				YES
fig|6666666.120009.peg.2456	WP_017426974.1	GH13
fig|6666666.120009.peg.386	WP_016818829.1	GH13
fig|6666666.120009.peg.4788	WP_017426143.1	GH13
fig|6666666.120009.peg.590	WP_017428682.1	GH13
fig|6666666.120009.peg.4771	WP_016822703.1	GH130
fig|6666666.120009.peg.4776	WP_017426153.1	GH130
fig|6666666.120009.peg.3943	WP_026065445.1	GH140
fig|6666666.120009.peg.4110	WP_017428672.1	GH140
fig|6666666.120009.peg.2386	WP_017426919.1	GH16				YES
fig|6666666.120009.peg.1503	WP_017426687.1	GH18				YES
fig|6666666.120009.peg.362	WP_017427187.1	GH18				YES
fig|6666666.120009.peg.4139	WP_017425936.1	GH18				YES
fig|6666666.120009.peg.1768	WP_017425794.1	GH2
fig|6666666.120009.peg.202	WP_017425623.1	GH2
fig|6666666.120009.peg.579	WP_017427979.1	GH2
fig|6666666.120009.peg.1601	WP_013370365.1	GH23
fig|6666666.120009.peg.3270	WP_017428144.1	GH23
fig|6666666.120009.peg.3197	WP_017428108.1	GH25				YES
fig|6666666.120009.peg.1111	WP_017426428.1	GH25
fig|6666666.120009.peg.635	WP_017425735.1	GH26				YES
fig|6666666.120009.peg.1157	WP_017426461.1	GH26
fig|6666666.120009.peg.3186	WP_017428102.1	GH26
fig|6666666.120009.peg.2230	WP_017428506.1	GH27
fig|6666666.120009.peg.3203	WP_017428113.1	GH28
fig|6666666.120009.peg.903	WP_017426284.1	GH3				YES
fig|6666666.120009.peg.1068	WP_017426395.1	GH3
fig|6666666.120009.peg.2390	WP_038978010.1	GH3
fig|6666666.120009.peg.2427	WP_017426950.1	GH3
fig|6666666.120009.peg.285	WP_038978231.1	GH3
fig|6666666.120009.peg.3484	WP_017428297.1	GH3
fig|6666666.120009.peg.610	WP_017425752.1	GH30
fig|6666666.120009.peg.904	WP_017426285.1	GH30
fig|6666666.120009.peg.1786	WP_017425782.1	GH31
fig|6666666.120009.peg.669	WP_017428454.1	GH32				YES
fig|6666666.120009.peg.1069	WP_017426396.1	GH32
fig|6666666.120009.peg.2406	WP_017426935.1	GH32
fig|6666666.120009.peg.2416	WP_017426942.1	GH32
fig|6666666.120009.peg.2417	WP_017426943.1	GH32
fig|6666666.120009.peg.259	WP_017425669.1	GH32
fig|6666666.120009.peg.4318	WP_049885669.1	GH32
fig|6666666.120009.peg.990	WP_026065383.1	GH32
fig|6666666.120009.peg.575	WP_017427982.1	GH35
fig|6666666.120009.peg.2321	WP_017426877.1	GH36
fig|6666666.120009.peg.2477	WP_016820825.1	GH36
fig|6666666.120009.peg.516	WP_017428015.1	GH36
fig|6666666.120009.peg.691	WP_016819342.1	GH36
fig|6666666.120009.peg.3480	WP_049885708.1	GH38
fig|6666666.120009.peg.3483	WP_017428296.1	GH38
fig|6666666.120009.peg.1001	WP_016821399.1	GH4
fig|6666666.120009.peg.3879	WP_017427377.1	GH4
fig|6666666.120009.peg.964	WP_026065381.1	GH4
fig|6666666.120009.peg.1821	WP_017425760.1	GH42
fig|6666666.120009.peg.3142	WP_017427836.1	GH42
fig|6666666.120009.peg.629	WP_017425739.1	GH42
fig|6666666.120009.peg.1500		GH43				YES
fig|6666666.120009.peg.269	WP_017425677.1	GH43				YES
fig|6666666.120009.peg.4783	WP_017426147.1	GH43				YES
fig|6666666.120009.peg.796	WP_017426194.1	GH43				YES
fig|6666666.120009.peg.1752	WP_017425806.1	GH43
fig|6666666.120009.peg.1753	WP_017425805.1	GH43
fig|6666666.120009.peg.2388	WP_017426920.1	GH43
fig|6666666.120009.peg.3200	WP_017428110.1	GH43
fig|6666666.120009.peg.2298		GH48				YES
fig|6666666.120009.peg.3617	WP_017426793.1	GH5				YES
fig|6666666.120009.peg.576	WP_017427981.1	GH5				YES
fig|6666666.120009.peg.3481	WP_017428294.1	GH5
fig|6666666.120009.peg.188	WP_038978238.1	GH51
fig|6666666.120009.peg.296	WP_038978229.1	GH51
fig|6666666.120009.peg.3030	WP_017427480.1	GH51
fig|6666666.120009.peg.4822	WP_017426124.1	GH52
fig|6666666.120009.peg.3141	WP_017427835.1	GH53				YES
fig|6666666.120009.peg.218	WP_016820176.1	GH65
fig|6666666.120009.peg.4823	WP_017426123.1	GH67
fig|6666666.120009.peg.668	WP_017428455.1	GH68				YES
fig|6666666.120009.peg.318	WP_017425711.1	GH84
fig|6666666.120009.peg.3490	WP_017428302.1	GH85				YES
fig|6666666.120009.peg.2108	WP_017428384.1	GH88
fig|6666666.120009.peg.2293	WP_017428556.1	GH94
fig|6666666.120009.peg.284	WP_017425687.1	GH94
fig|6666666.120009.peg.4227	WP_017425533.1	GH95
fig|6666666.120009.peg.2340	WP_017426884.1	CBM36	CE4			YES
fig|6666666.120009.peg.2608	WP_017427717.1	CE1
fig|6666666.120009.peg.4249	WP_017425551.1	CE1
fig|6666666.120009.peg.4482	WP_017427076.1	CE1
fig|6666666.120009.peg.3209	WP_017428117.1	CE12
fig|6666666.120009.peg.1372	WP_026065398.1	CE12				YES
fig|6666666.120009.peg.2187	WP_017428480.1	CE12				YES
fig|6666666.120009.peg.726	WP_017428429.1	CE12
fig|6666666.120009.peg.2860	WP_017427558.1	CE14
fig|6666666.120009.peg.3900	WP_017427365.1	CE2
fig|6666666.120009.peg.1223	WP_017426506.1	CE4				YES
fig|6666666.120009.peg.1655	WP_017425866.1	CE4				YES
fig|6666666.120009.peg.2584	WP_016820724.1	CE4				YES
fig|6666666.120009.peg.2920	WP_019687875.1	CE4				YES
fig|6666666.120009.peg.388	WP_016818827.1	CE4				YES
fig|6666666.120009.peg.1796	WP_017425777.1	CE4
fig|6666666.120009.peg.1935	WP_017427945.1	CE4
fig|6666666.120009.peg.2131	WP_017428395.1	CE4
fig|6666666.120009.peg.3714	WP_017426730.1	CE4
fig|6666666.120009.peg.4324	WP_017425614.1	CE4
fig|6666666.120009.peg.4355	WP_016818661.1	CE4
fig|6666666.120009.peg.3652	WP_016818686.1	CE7
fig|6666666.120009.peg.4770	WP_017426155.1	CE7
fig|6666666.120009.peg.4307	WP_017425600.1	CE8	PL1			YES
fig|6666666.120009.peg.3201	WP_017428111.1	CE8
fig|6666666.120009.peg.3928	WP_017427349.1	CE9
fig|6666666.120009.peg.2466		GT1
fig|6666666.120009.peg.4306	WP_017425599.1	GT1
fig|6666666.120009.peg.4317	WP_017425606.1	GT1
fig|6666666.120009.peg.1146	WP_017426453.1	GT2
fig|6666666.120009.peg.1151	WP_016821253.1	GT2
fig|6666666.120009.peg.1398	WP_017426627.1	GT2
fig|6666666.120009.peg.1555	WP_016819602.1	GT2
fig|6666666.120009.peg.180	WP_017427865.1	GT2
fig|6666666.120009.peg.2657	WP_017427695.1	GT2
fig|6666666.120009.peg.303	WP_017425702.1	GT2
fig|6666666.120009.peg.3866	WP_017427388.1	GT2
fig|6666666.120009.peg.3869	WP_016818594.1	GT2
fig|6666666.120009.peg.3894	WP_017427371.1	GT2
fig|6666666.120009.peg.3939	WP_017427341.1	GT2
fig|6666666.120009.peg.3940	WP_017427340.1	GT2
fig|6666666.120009.peg.3959	WP_017427325.1	GT2
fig|6666666.120009.peg.3960	WP_017427324.1	GT2
fig|6666666.120009.peg.3972	WP_017427318.1	GT2
fig|6666666.120009.peg.3974	WP_016820066.1	GT2
fig|6666666.120009.peg.3975	WP_016820065.1	GT2
fig|6666666.120009.peg.4241	WP_016820343.1	GT2
fig|6666666.120009.peg.4242	WP_017425545.1	GT2
fig|6666666.120009.peg.4436	WP_017427447.1	GT2
fig|6666666.120009.peg.4437	WP_017427446.1	GT2
fig|6666666.120009.peg.4445	WP_017427438.1	GT2	GT2
fig|6666666.120009.peg.4452	WP_017427433.1	GT2
fig|6666666.120009.peg.4486	WP_017427078.1	GT2
fig|6666666.120009.peg.4487	WP_016822945.1	GT2
fig|6666666.120009.peg.1148	WP_014599532.1	GT26
fig|6666666.120009.peg.1171	WP_038978148.1	GT26
fig|6666666.120009.peg.4553	WP_025366004.1	GT26
fig|6666666.120009.peg.1396	WP_016820572.1	GT28
fig|6666666.120009.peg.2130	WP_017428394.1	GT28
fig|6666666.120009.peg.2132	WP_017428396.1	GT28
fig|6666666.120009.peg.3239	WP_017428130.1	GT28
fig|6666666.120009.peg.3915	WP_017427355.1	GT28
fig|6666666.120009.peg.4325	WP_016820430.1	GT28
fig|6666666.120009.peg.483		GT28
fig|6666666.120009.peg.541	WP_016819540.1	GT28
fig|6666666.120009.peg.2066	WP_019687069.1	GT35
fig|6666666.120009.peg.1152	WP_017426458.1	GT4
fig|6666666.120009.peg.1153	WP_016821251.1	GT4
fig|6666666.120009.peg.1154	WP_019686407.1	GT4
fig|6666666.120009.peg.1169	WP_017426467.1	GT4
fig|6666666.120009.peg.1170	WP_017426468.1	GT4
fig|6666666.120009.peg.1719	WP_016819751.1	GT4
fig|6666666.120009.peg.1772	WP_017425791.1	GT4
fig|6666666.120009.peg.2221	WP_017428498.1	GT4
fig|6666666.120009.peg.2859	WP_017427559.1	GT4
fig|6666666.120009.peg.3867	WP_017427387.1	GT4
fig|6666666.120009.peg.3941	WP_016820099.1	GT4
fig|6666666.120009.peg.3955	WP_017427328.1	GT4
fig|6666666.120009.peg.3965	WP_016820074.1	GT4
fig|6666666.120009.peg.3982	WP_017427312.1	GT4
fig|6666666.120009.peg.872	WP_017426258.1	GT4
fig|6666666.120009.peg.2590	WP_017427731.1	GT5
fig|6666666.120009.peg.107	WP_017427231.1	GT51
fig|6666666.120009.peg.2757	WP_017427614.1	GT51
fig|6666666.120009.peg.3042	WP_038978034.1	GT51
fig|6666666.120009.peg.3100	WP_017427805.1	GT51
fig|6666666.120009.peg.3976	WP_016820064.1	GT81
fig|6666666.120009.peg.304	WP_038978228.1	GT83	GT83
fig|6666666.120009.peg.4484	WP_017427077.1	GT83
fig|6666666.120009.peg.210	WP_017425629.1	CBM66	PL1			YES
fig|6666666.120009.peg.1417	WP_017426635.1	PL1				YES
fig|6666666.120009.peg.3626	WP_016821905.1	PL1				YES
fig|6666666.120009.peg.1582	WP_017425913.1	PL10				YES
fig|6666666.120009.peg.985	WP_017426343.1	PL11	PL11			YES
fig|6666666.120009.peg.914	WP_049885679.1	PL11
fig|6666666.120009.peg.870	WP_016819868.1	PL3				YES
fig|6666666.120009.peg.2463	WP_017426980.1	PL9				YES
fig|6666666.120009.peg.4834	WP_017426120.1	PL9				YES
fig|6666666.120009.peg.963	WP_038978105.1	PL27				YES
